# Supplementary material for: Comparison of Lysis and Amplification Methodologies for Optimal 16S rRNA Gene Profiling for Human and Mouse Microbiome Studies
Source: Int J Mol Sci. 2025 Jan 29;26(3):1180. doi: 10.3390/ijms26031180 (PMC11818825; doi:10.3390/ijms26031180)
Supplement: Supplementary file 1 [file ijms-26-01180-s001.zip]

Archive with 2 entries (2 files):
- ijms-3368218 supplementary ma.pdf
- MicrobiomeData_PrimerSets_StatisticalResults.xlsx
