# Supplementary material for: Comparison of Lysis and Amplification Methodologies for Optimal 16S rRNA Gene Profiling for Human and Mouse Microbiome Studies
Source: Int J Mol Sci. 2025 Jan 29;26(3):1180. doi: 10.3390/ijms26031180 (PMC11818825; doi:10.3390/ijms26031180)
Supplement: Supplementary file 1 [file ijms-26-01180-s001.zip › MicrobiomeData_PrimerSets_StatisticalResults.xlsx]

## Sheet: Primers
		HMP Primers	Rapid Primers			Reverse Complete
	V1	AGAGTTTGATCCTGGCTCAG	1	AGAGTTTGATCCTGGCTCAG		CTGAGCCAGGATCAAACTCT
			2	AGAGTTTGATCATGGCTCAG		CTGAGCCATGATCAAACTCT
			3	AGAGTTTGATTCTGGCTCAG		CTGAGCCAGAATCAAACTCT
			4	AGGGTTCGATTCTGGCTCAG		CTGAGCCAGAATCGAACCCT
			5	AGAATTTGATCTTGGTTCAG		CTGAACCAAGATCAAATTCT
			6	AGGGTTTGATCCTGGCTCAG		CTGAGCCAGGATCAAACCCT
			7	AGAGTTCGATCCTGGCTCAG		CTGAGCCAGGATCGAACTCT
			8	AGAGTTTGATCTTGGCTCAG		CTGAGCCAAGATCAAACTCT
			9	AGAGTTTGATCCTAGCTCAG		CTGAGCTAGGATCAAACTCT
			10	AGAGTTTGATCCTGGCTTAG		CTAAGCCAGGATCAAACTCT
			11	AGAGTTTGATCCTTGCTCAG		CTGAGCAAGGATCAAACTCT
	V3	ATTACCGCGGCTGCTGG	1	GTGCCAGCAGCCGCGGTAA		TTACCGCGGCTGCTGGCAC
			2	GTGCCAGCCGCCGCGGTAA		TTACCGCGGCGGCTGGCAC
			3	GTGTCAGCAGCCGCGGTAA		TTACCGCGGCTGCTGACAC
			4	GTGTCAGCCGCCGCGGTAA		TTACCGCGGCGGCTGACAC
			5	GTGCCAGCAGCTGCGGTAA		TTACCGCAGCTGCTGGCAC
			6	GTGCCAGCAGCCGCGGTGA		TCACCGCGGCTGCTGGCAC
			7	GTGCCAGCAGTCGCGGTAA		TTACCGCGACTGCTGGCAC

## Sheet: Human Dataset Genera
	Genus	PrevalencePercent					PercentAbundance					Bray-Curtis Distance Matrix (envfit function)				Wilcoxon Test		Fold Change										Random Forest					Ranking		Mached Primers With Each Method Based on Athena Database
																		Shorline		MoBio		All													V1		V3
	Column1	All	Shoreline	Mobio	PDifferance	Rank	All2	Shoreline2	Mobio2	ADiferrence	Rank2	Dim1	Dim2	Size of Arrow	Rank3	Pvalue	Rank4	Mean	SD	Mean3	SD2	Mean2	Rank7	Log2FoldChange	Rank6	Pvalue2	Rank5	Accurary	Rank8	Gini	Rank9	Average Rank	Final Rank	Significant Genera Ranking	Shoreline4	MoBio3	Shoreline3	MoBio5
	Bacteroides	82	70	95	25	8	9.422	2.804	17.797	14.993	1	0.610749	0.519363	0.801718	1	0.000892549	3	177.45	282.582	889.9	1033.03	533.675	2	-0.456089	44	0.000224404	7	1.72	4	1.12	4	3.95459	1	Bacteroides	1,9	Yes	1,6	Yes
	Faecalibacterium	90	95	85	10	11	9.384	11.046	7.282	3.764	6	-0.380299	-0.564149	0.680361	3	0.0109584	11	699	523.053	364.1	526.598	531.55	3	0.950702	4	3.03323e-07	2	-0.09	15	2.5	2	4.87952	2	Faecalibacterium	1	Yes	1	Yes
	Phocaeicola	65	55	75	20	9	7.928	2.411	14.911	12.5	2	0.745508	-0.0544252	0.747492	2	0.0149786	12	152.6	192.287	745.55	801.76	449.075	4	-0.228644	36	8.77052e-05	4	2.37	1	0.31	7	4.93679	3	Phocaeicola	1	Yes	1	Yes
	Blautia	65	100	30	70	2	3.203	5.255	0.605	4.65	5	-0.505897	0.167033	0.532759	7	4.7457e-06	2	332.55	333.175	30.25	54.8854	181.4	9	0.856779	6	0.000213913	6	1.7	5	0.18	10	5.08373	4	Blautia	1	Yes	1	Yes
	Anaerobutyricum	50	90	10	80	1	3.316	5.77	0.211	5.559	4	-0.401862	0.164078	0.434067	12	1.27844e-06	1	365.15	592.487	10.55	33.1464	187.85	8	0.953313	4	0.0121061	24	-1	20	0.02	19	6.22362	5	Anaerobutyricum	Does'nt Exist in DB	Does'nt Exist in DB	Does'nt Exist in DB	Does'nt Exist in DB
	Ruminococcus	40	60	20	40	5	6.431	10.46	1.332	9.128	3	-0.418209	0.333885	0.535143	6	0.00752407	10	661.95	1180.79	66.6	188.389	364.275	5	0.66517	12	0.013219	25	-1.33	21	0.04	17	9.221	6	Ruminococcus	1	Yes	1	Yes
	unclassified_Ruminococcaceae	95	95	95	0	13	14.212	14.498	13.85	0.648	22	-0.250253	-0.264618	0.36421	19	0.364797	32	917.5	854.399	692.5	692.951	805	1	0.103738	24	8.69131e-08	1	-1.57	23	0.19	9	9.83873	7	unclassified_Ruminococcaceae	1,6	Yes	1	Yes
	Dorea	70	85	55	30	7	1.26	1.639	0.781	0.858	19	-0.448156	-0.0198702	0.448597	11	0.00381588	8	103.7	83.4475	39.05	48.2324	71.375	20	0.618156	13	4.6508e-07	3	0.73	9	0.09	14	10.1568	8	Dorea	1	Yes	1	Yes
	Coprococcus	30	55	5	50	3	0.547	0.935	0.055	0.88	18	-0.257462	-0.177419	0.312673	24	0.000955556	4	59.2	86.9668	2.75	12.2984	30.975	27	1.6061	2	0.00616235	21	0	13	0	21	10.5397	9	Coprococcus	1	Yes	1	Yes
	Collinsella	42	65	20	45	4	1.242	1.968	0.324	1.644	14	-0.270158	0.255171	0.371615	18	0.00206685	6	124.55	179.32	16.2	41.3873	70.375	21	0.82738	7	0.00283354	14	1	7	0	21	10.6943	10	Collinsella	7	Does'nt Match	1	Yes
	Romboutsia	57	65	50	15	10	2.548	3.436	1.425	2.011	12	-0.25941	0.267215	0.372421	18	0.0885664	18	217.45	261.407	71.25	137.357	144.35	11	0.681356	11	0.000164856	5	1.67	6	0.09	14	10.786	11	Romboutsia	Does'nt Exist in DB	Does'nt Exist in DB	Does'nt Exist in DB	Does'nt Exist in DB
	Parabacteroides	42	25	60	35	6	1.154	0.299	2.237	1.938	13	0.626939	0.125437	0.639364	5	0.0168837	13	18.9	45.1593	111.85	169.902	65.375	23	-0.653496	48	0.00316398	16	1.81	3	0.18	10	11.1607	12	Parabacteroides	1	Yes	1	Yes
	Anaerostipes	48	70	25	45	4	2.112	3.392	0.493	2.899	8	-0.359601	0.0376126	0.361563	19	0.00150836	5	214.65	328.337	24.65	61.8668	119.65	15	0.714386	9	0.00469082	19	-1	20	0	21	11.4089	13	Anaerostipes	1	Yes	1	Yes
	unclassified_Lachnospiraceae	65	80	50	30	7	3.952	5.111	2.485	2.626	9	-0.174526	-0.37405	0.412762	14	0.0701506	17	323.45	578.528	124.25	212.766	223.85	7	-0.0628205	32	0.00270328	13	0.6	10	0.12	11	11.9048	14	unclassified_Lachnospiraceae	1,7	Yes	1	Yes
	unclassified_Clostridiales	55	55	55	0	13	2.333	2.219	2.476	0.257	36	-0.0284705	-0.0898164	0.0942208	39	0.609586	40	140.45	183.055	123.8	260.143	132.125	14	0.689076	10	0.000555544	9	2.07	2	1.22	3	12.0902	15	unclassified_Clostridiales	1,6,7,9	Yes	1	Yes
	Prevotella	48	40	55	15	10	4.262	2.72	6.214	3.494	7	0.197741	-0.635762	0.665804	4	0.27278	24	172.15	440.269	310.7	542.062	241.425	6	-0.551785	47	0.00357843	17	0.27	12	0.04	17	12.3269	16	Prevotella	1	Yes	1	Yes
	Mediterraneibacter	18	35	0	35	6	0.429	0.767	0	0.767	21	-0.210736	-0.106943	0.236319	28	0.00453206	9	48.55	110.132	0	0	24.275	30	1.75	1	0.0645312	38	0	13	0	21	12.8985	17	Mediterraneibacter	Does'nt Exist in DB	Does'nt Exist in DB	Does'nt Exist in DB	Does'nt Exist in DB
	Alistipes	25	5	45	40	5	0.494	0.048	1.059	1.011	16	0.38282	-0.183832	0.424671	13	0.00353734	7	3.05	13.64	52.95	72.4747	28	29	-1.70812	51	0.00369976	18	0.58	11	0.97	5	13.0075	18	Alistipes	1	Yes	1	Yes
	Faecalibacillus	70	75	65	10	11	2.428	2.825	1.927	0.898	17	-0.1347	0.313585	0.341291	21	0.266726	23	178.75	278.726	96.35	158.663	137.55	12	0.078699	25	0.000466714	8	0.58	11	0.04	17	15.0886	19	Faecalibacillus	Does'nt Exist in DB	Does'nt Exist in DB	Does'nt Exist in DB	Does'nt Exist in DB
	Roseburia	50	60	40	20	9	1.577	1.758	1.348	0.41	29	-0.162835	-0.48667	0.513189	8	0.332737	28	111.25	187.654	67.4	110.23	89.325	17	-0.0445797	31	0.000703645	10	0.85	8	0.03	18	15.2408	20	Roseburia	1	Yes	1	Yes
	unclassified_Clostridiales_Incertae Sedis XIII	10	20	0	20	9	0.25	0.448	0	0.448	27	-0.226796	0.0941985	0.24558	27	0.0401613	15	28.35	79.8276	0	0	14.175	40	1.75	1	0.127285	49	0	13	0	21	15.5337	21	unclassified_Clostridiales_Incertae Sedis XIII	Does'nt Exist in DB	Does'nt Exist in DB	Does'nt Exist in DB	Does'nt Exist in DB
	Intestinibacter	15	25	5	20	9	0.222	0.373	0.032	0.341	32	-0.14109	0.276386	0.310315	24	0.067464	16	23.6	47.086	1.6	7.15542	12.6	46	1.16445	3	0.028616	29	0	13	0	21	17.0354	22	Intestinibacter	1	Yes	1	Yes
	Ligilactobacillus	5	10	0	10	11	0.149	0.266	0	0.266	34	-0.0644147	-0.301582	0.308384	24	0.162587	20	16.85	53.5825	0	0	8.425	51	1.75	1	0.172702	58	0	13	0	21	17.3837	23	Ligilactobacillus	Does'nt Exist in DB	Does'nt Exist in DB	Does'nt Exist in DB	Does'nt Exist in DB
	Agathobacter	45	45	45	0	13	2.823	3.725	1.682	2.043	11	-0.0660057	-0.315415	0.322248	23	0.533895	34	235.75	399.678	84.1	145.387	159.925	10	0.0281435	27	0.00207995	11	0	43	0	43	20.4082	24	Agathobacter	Does'nt Exist in DB	Does'nt Exist in DB	Does'nt Exist in DB	Does'nt Exist in DB
	Peptacetobacter	2	5	0	5	12	0.213	0.382	0	0.382	30	-0.126018	0.307169	0.332015	22	0.342112	29	24.15	108.002	0	0	12.075	48	1.75	1	0.323475	65	0	13	0	21	17.9723	25	Peptacetobacter	Does'nt Exist in DB	Does'nt Exist in DB	Does'nt Exist in DB	Does'nt Exist in DB
	Eggerthella	5	10	0	10	11	0.082	0.146	0	0.146	40	-0.199511	0.155307	0.252834	27	0.162587	20	9.25	28.5747	0	0	4.625	61	1.75	1	0.161317	54	0	13	0	21	18.1493	26	Eggerthella	1	Yes	1	Yes
	Eisenbergiella	12	10	15	5	12	0.107	0.053	0.176	0.123	42	0.140071	0.356409	0.382945	17	0.556252	36	3.35	10.3226	8.8	23.2279	6.075	56	-0.223283	35	0.0386759	33	0	13	2.63	1	18.5443	27	Eisenbergiella	Does'nt Exist in DB	Does'nt Exist in DB	Does'nt Exist in DB	Does'nt Exist in DB
	Ruminococcus2	5	10	0	10	11	0.033	0.058	0	0.058	47	-0.0244475	-0.232251	0.233534	29	0.162587	20	3.7	11.5535	0	0	1.85	69	1.75	1	0.165507	56	0	13	0	21	18.9579	28	Ruminococcus2	Does'nt Exist in DB	Does'nt Exist in DB	Does'nt Exist in DB	Does'nt Exist in DB
	Bifidobacterium	2	5	0	5	12	0.032	0.057	0	0.057	47	-0.222172	0.309187	0.380732	17	0.342112	29	3.6	16.0997	0	0	1.8	70	1.75	1	0.323475	65	0	13	0	21	19.144	29	Bifidobacterium	4,8	Does'nt Match	1	Yes
	Coprobacillus	5	10	0	10	11	0.044	0.079	0	0.079	45	-0.0912782	-0.00763375	0.0915969	39	0.162587	20	5	15.5563	0	0	2.5	67	1.75	1	0.16409	55	0	13	0	21	19.3955	30	Coprobacillus	Does'nt Exist in DB	Does'nt Exist in DB	Does'nt Exist in DB	Does'nt Exist in DB
	Turicibacter	12	20	5	15	10	0.287	0.49	0.031	0.459	26	-0.0330436	0.0524546	0.0619949	41	0.138124	19	31	74.6874	1.55	6.93181	16.275	37	0.892367	5	0.0660901	39	0	13	0	21	19.4532	31	Turicibacter	1	Yes	1	Yes
	Holdemanella	32	35	30	5	12	1.496	1.549	1.429	0.12	42	0.00495576	-0.129368	0.129463	36	0.745154	46	98.05	189.466	71.45	142.517	84.75	18	0.0457816	26	0.00252589	12	-0.03	14	0.24	8	20.0557	32	Holdemanella	1	Yes	1	Yes
	Clostridium sensu stricto	20	25	15	10	11	0.872	1.41	0.192	1.218	15	-0.066174	0.256062	0.264474	26	0.295883	26	89.2	210.359	9.6	25.2762	49.4	25	0.158935	22	0.0483365	35	0	13	0	21	20.3029	33	Clostridium sensu stricto	Does'nt Exist in DB	Does'nt Exist in DB	Does'nt Exist in DB	Does'nt Exist in DB
	Paraprevotella	18	5	30	25	8	0.241	0.03	0.508	0.478	24	0.354846	0.160266	0.38936	16	0.0320153	14	1.9	8.49706	25.4	49.7281	13.65	43	-1.19173	50	0.0255068	27	0	13	0.01	20	20.5343	34	Paraprevotella	Does'nt Exist in DB	Does'nt Exist in DB	Does'nt Exist in DB	Does'nt Exist in DB
	Escherichia/Shigella	35	35	35	0	13	1.411	1.073	1.838	0.765	21	0.325515	0.191522	0.377678	17	0.726857	44	67.9	185.75	91.9	199.4	79.9	19	-0.334353	39	0.0115292	23	-1.38	22	0.19	9	20.6711	35	Escherichia/Shigella	Does'nt Exist in DB	Does'nt Exist in DB	Does'nt Exist in DB	Does'nt Exist in DB
	Slackia	2	5	0	5	12	0.026	0.047	0	0.047	48	-0.137597	0.0397609	0.143226	35	0.342112	29	3	13.4164	0	0	1.5	71	1.75	1	0.323475	65	0	13	0	21	20.8248	36	Slackia	1	Yes	1	Yes
	Fusicatenibacter	32	40	25	15	10	0.362	0.344	0.385	0.041	49	0.0459538	-0.0214981	0.0507338	42	0.362737	31	21.75	33.7294	19.25	51.9168	20.5	34	0.798353	8	0.00469855	20	-0.45	17	0.06	15	21.2539	37	Fusicatenibacter	Does'nt Exist in DB	Does'nt Exist in DB	Does'nt Exist in DB	Does'nt Exist in DB
	Phascolarctobacterium	15	10	20	10	11	0.325	0.077	0.638	0.561	23	0.448268	0.141723	0.470138	10	0.349187	30	4.9	15.0819	31.9	77.8595	18.4	35	-0.334647	39	0.0480637	34	0	13	0	21	21.4509	38	Phascolarctobacterium	Does'nt Exist in DB	Does'nt Exist in DB	Does'nt Exist in DB	Does'nt Exist in DB
	Megasphaera	12	10	15	5	12	0.271	0.156	0.416	0.26	35	0.269619	-0.41846	0.497799	9	0.58827	39	9.85	32.915	20.8	52.1522	15.325	39	-0.414405	42	0.0313425	30	1	7	0.01	20	21.5781	39	Megasphaera	1	Yes	1	Yes
	Clostridium IV	28	30	25	5	12	0.973	0.808	1.181	0.373	31	-0.130339	-0.240684	0.27371	25	0.850033	48	51.15	95.5958	59.05	124.109	55.1	24	0.169384	21	0.00284612	15	-1	20	0.03	18	22.0155	40	Clostridium IV	Does'nt Exist in DB	Does'nt Exist in DB	Does'nt Exist in DB	Does'nt Exist in DB
	Lacticaseibacillus	10	15	5	10	11	0.287	0.479	0.044	0.435	28	-0.179059	0.116584	0.213668	30	0.298791	27	30.3	96.1562	2.2	9.8387	16.25	38	0.494902	16	0.144121	51	0	13	0	21	23.4104	41	Lacticaseibacillus	Does'nt Exist in DB	Does'nt Exist in DB	Does'nt Exist in DB	Does'nt Exist in DB
	Akkermansia	15	10	20	10	11	1.928	0.808	3.345	2.537	10	0.0920266	0.342492	0.354641	20	0.420565	33	51.15	213.067	167.25	688.715	109.2	16	-0.0165985	30	0.180621	60	0	32	0	32	23.4461	42	Akkermansia	3	Does'nt Match	1	Yes
	Lachnospira	48	45	50	5	12	2.336	2.437	2.207	0.23	38	0.0226595	-0.051649	0.056401	41	0.96501	49	154.25	391.873	110.35	209.625	132.3	13	-0.419396	43	0.0104478	22	-0.14	16	0.11	12	23.4728	43	Lachnospira	Does'nt Exist in DB	Does'nt Exist in DB	Does'nt Exist in DB	Does'nt Exist in DB
	Streptococcus	35	35	35	0	13	1.223	1.163	1.299	0.136	41	0.0228714	-0.203088	0.204372	31	0.974667	50	73.6	191.17	64.95	133.102	69.275	22	-0.341951	40	0.0103643	22	1	7	0.01	20	23.5631	44	Streptococcus	1	Yes	1	Yes
	Lachnospiracea_incertae_sedis	20	20	20	0	13	0.84	0.593	1.153	0.56	23	0.116393	0.144996	0.185933	32	0.984556	52	37.55	101.955	57.65	200.885	47.6	26	0.359924	18	0.0634289	37	0	13	0.01	20	23.564	45	Lachnospiracea_incertae_sedis	Does'nt Exist in DB	Does'nt Exist in DB	Does'nt Exist in DB	Does'nt Exist in DB
	Neglecta	12	20	5	15	10	0.233	0.373	0.055	0.318	33	0.0610772	-0.0123799	0.0623192	41	0.179728	22	23.6	79.3536	2.75	12.2984	13.175	44	0.411456	17	0.152032	52	0	13	0	21	24.483	46	Neglecta	1	Yes	1	Yes
	Barnesiella	12	5	20	15	10	0.249	0.044	0.509	0.465	25	0.244299	-0.10536	0.26605	25	0.164934	21	2.8	12.522	25.45	82.0933	14.125	41	-0.471365	45	0.138613	50	0	13	0	21	24.6051	47	Barnesiella	1	Yes	1	Yes
	Dialister	10	10	10	0	13	0.544	0.363	0.773	0.41	29	0.138895	-0.30413	0.334345	22	0.979277	51	22.95	94.0747	38.65	132.027	30.8	28	-0.263018	37	0.0938584	45	-0.94	19	0.18	10	24.9502	48	Dialister	1	Yes	1	Yes
	unclassified_Firmicutes	12	15	10	5	12	0.222	0.19	0.261	0.071	46	0.171694	0.306075	0.350943	20	0.759622	47	12.05	31.4851	13.05	40.2616	12.55	47	0.239718	20	0.0319571	31	0	13	0	21	25.2201	49	unclassified_Firmicutes	1,6,7,8,9	Yes	1,6,7	Yes
	Oscillibacter	18	20	15	5	12	0.376	0.362	0.393	0.031	50	0.0895433	-0.122213	0.151506	34	0.728472	45	22.9	63.7337	19.65	54.4477	21.275	31	-0.00636712	29	0.0269561	28	0	13	0.06	15	25.467	50	Oscillibacter	1	Yes	1	Yes
	Anaeromassilibacillus	10	5	15	10	11	0.132	0.025	0.267	0.242	37	0.295012	0.272429	0.401559	15	0.275281	25	1.6	7.15542	13.35	35.9287	7.475	53	-0.732667	49	0.0794756	42	0	13	0	21	25.4912	51	Anaeromassilibacillus	Does'nt Exist in DB	Does'nt Exist in DB	Does'nt Exist in DB	Does'nt Exist in DB
	Ruthenibacterium	18	15	20	5	12	0.242	0.157	0.349	0.192	39	0.160537	0.276024	0.319314	23	0.653206	42	9.95	28.454	17.45	40.0217	13.7	42	-0.318308	38	0.0162294	26	0	13	0	21	25.8318	52	Ruthenibacterium	1	Yes	1	Yes
	Megamonas	10	10	10	0	13	0.194	0.152	0.246	0.094	44	0.0486262	-0.171822	0.178571	33	1	53	9.65	29.7238	12.3	45.7189	10.975	49	0.271117	19	0.0760515	41	0	13	0.1	13	26.504	53	Megamonas	1	Yes	1	Yes
	Senegalimassilia	12	15	10	5	12	0.128	0.108	0.152	0.044	49	-0.221518	-0.059012	0.229243	29	0.72405	43	6.85	18.1841	7.6	24.2756	7.225	54	0.266937	19	0.0371385	32	0	13	0	21	26.5576	54	Senegalimassilia	1	Yes	1	Yes
	Limosilactobacillus	2	0	5	5	12	0.369	0	0.835	0.835	20	0.155224	0.111187	0.190938	32	0.342112	29	0	0	41.75	186.712	20.875	32	-1.75	52	0.323475	65	0	13	0	21	26.5596	55	Limosilactobacillus	Does'nt Exist in DB	Does'nt Exist in DB	Does'nt Exist in DB	Does'nt Exist in DB
	Howardella	8	10	5	5	12	0.051	0.055	0.046	0.009	51	-0.118173	-0.247431	0.274203	25	0.614695	41	3.45	10.63	2.3	10.2859	2.875	66	0.537488	14	0.0865288	43	0	13	0	21	26.6603	56	Howardella	Does'nt Exist in DB	Does'nt Exist in DB	Does'nt Exist in DB	Does'nt Exist in DB
	Catenibacterium	15	10	20	10	11	0.364	0.385	0.337	0.048	48	-0.00675952	-0.342785	0.342852	21	0.420565	33	24.35	100.312	16.85	49.0051	20.6	33	-0.502313	46	0.102933	47	-0.76	18	0.05	16	26.9576	57	Catenibacterium	Does'nt Exist in DB	Does'nt Exist in DB	Does'nt Exist in DB	Does'nt Exist in DB
	unclassified_Bacteria	5	5	5	0	13	0.094	0.044	0.157	0.113	43	-0.0410332	-0.180269	0.18488	33	1	53	2.8	12.522	7.85	35.1063	5.325	59	0	28	0.205222	64	0	13	0.5	6	27.1678	58	unclassified_Bacteria	_	_	_	_
	Clostridium XVIII	8	5	10	5	12	0.316	0.347	0.278	0.069	46	-0.083042	0.232708	0.247081	27	0.614695	41	21.95	98.1634	13.9	54.6895	17.925	36	-0.184786	33	0.156872	53	0	13	0	21	27.9779	59	Clostridium XVIII	Does'nt Exist in DB	Does'nt Exist in DB	Does'nt Exist in DB	Does'nt Exist in DB
	Lactobacillus	8	10	5	5	12	0.059	0.07	0.044	0.026	50	-0.0312882	0.0580169	0.065916	40	0.573704	38	4.45	13.9717	2.2	9.8387	3.325	65	0.510336	15	0.0870917	44	0	13	0	21	28.03	60	Lactobacillus	1,9	Yes	1	Yes
	Prevotellamassilia	10	10	10	0	13	0.081	0.063	0.103	0.04	49	0.104634	-0.292646	0.310789	24	1	53	4	12.3117	5.15	17.1902	4.575	62	0.116978	23	0.0572841	36	0	13	0	21	28.2214	61	Prevotellamassilia	1	Yes	1	Yes
	Anaerotignum	5	5	5	0	13	0.147	0.092	0.216	0.124	42	0.296988	0.166288	0.340372	21	1	53	5.8	25.9384	10.8	48.2991	8.3	52	-3.20343e-16	28	0.178886	59	0	13	0	21	28.9428	62	Anaerotignum	Does'nt Exist in DB	Does'nt Exist in DB	Does'nt Exist in DB	Does'nt Exist in DB
	Veillonella	5	5	5	0	13	0.096	0.056	0.147	0.091	44	0.126771	-0.325054	0.3489	20	1	53	3.55	15.8761	7.35	32.8702	5.45	57	-3.20343e-16	28	0.185116	62	0	13	0	21	29.3937	63	Veillonella	1	Yes	1	Yes
	Odoribacter	2	0	5	5	12	0.016	0	0.036	0.036	49	0.206387	0.317065	0.37832	17	0.342112	29	0	0	1.8	8.04984	0.9	75	-1.75	52	0.323475	65	0	13	0	21	30.0636	64	Odoribacter	1	Yes	1	Yes
	Enterococcus	8	5	10	5	12	0.096	0.065	0.135	0.07	46	-0.0254842	0.12535	0.127914	36	0.573704	37	4.1	18.3358	6.75	22.7408	5.425	58	-0.408639	42	0.101122	46	0	13	0	21	30.4481	65	Enterococcus	1	Yes	1	Yes
	Dysosmobacter	2	0	5	5	12	0.018	0	0.041	0.041	49	0.302478	0.185458	0.354807	20	0.342112	29	0	0	2.05	9.16788	1.025	73	-1.75	52	0.323475	65	0	13	0	21	30.5196	66	Dysosmobacter	Does'nt Exist in DB	Does'nt Exist in DB	Does'nt Exist in DB	Does'nt Exist in DB
	Erysipelatoclostridium	10	10	10	0	13	0.158	0.152	0.166	0.014	51	0.00623002	0.132887	0.133033	36	1	53	9.6	34.3517	8.3	25.9475	8.95	50	-0.194864	34	0.0671267	40	0	13	0	21	30.5943	67	Erysipelatoclostridium	1	Yes	1	Yes
	Flavonifractor	2	0	5	5	12	0.015	0	0.035	0.035	49	0.302478	0.185458	0.354807	20	0.342112	29	0	0	1.75	7.82624	0.875	76	-1.75	52	0.323475	65	0	13	0	21	30.6565	68	Flavonifractor	1	Yes	1	Yes
	unclassified_Erysipelotrichaceae	5	5	5	0	13	0.225	0.236	0.21	0.026	50	-0.0817739	0.085849	0.118562	37	1	53	14.95	66.8584	10.5	46.9574	12.725	45	-3.20343e-16	28	0.16641	56	0	13	0	21	30.7461	69	unclassified_Erysipelotrichaceae	1	Yes	1	Yes
	Monoglobus	8	5	10	5	12	0.077	0.029	0.138	0.109	43	0.0216149	-0.0451332	0.0500421	42	0.553617	35	1.85	8.27345	6.9	23.6396	4.375	63	-0.384425	41	0.125391	48	0	13	0	21	30.899	70	Monoglobus	Does'nt Exist in DB	Does'nt Exist in DB	Does'nt Exist in DB	Does'nt Exist in DB
	Butyrivibrio	5	5	5	0	13	0.089	0.065	0.119	0.054	48	0.173557	-0.100132	0.200371	31	1	53	4.1	18.3358	5.95	26.6092	5.025	60	-3.20343e-16	28	0.167108	57	0	13	0	21	31.0469	71	Butyrivibrio	1,7	Yes	1	Yes
	Hungatella	5	5	5	0	13	0.114	0.065	0.176	0.111	43	0.120271	0.0390996	0.126466	36	1	53	4.1	18.3358	8.8	39.3548	6.45	55	-1.76189e-15	28	0.187355	63	0	13	0	21	31.2289	72	Hungatella	1	Yes	1	Yes
	unclassified_Bacteroidales	2	0	5	5	12	0.082	0	0.185	0.185	39	-0.0125688	-0.0954078	0.0962321	38	0.342112	29	0	0	9.25	41.3673	4.625	61	-1.75	52	0.323475	65	0	13	0	21	31.3235	73	unclassified_Bacteroidales	1,9	Yes	1	Yes
	Sutterella	2	0	5	5	12	0.024	0	0.054	0.054	48	0.224151	-0.0586825	0.231705	29	0.342112	29	0	0	2.7	12.0748	1.35	72	-1.75	52	0.323475	65	0	13	0	21	31.6846	74	Sutterella	Does'nt Exist in DB	Does'nt Exist in DB	Does'nt Exist in DB	Does'nt Exist in DB
	unclassified_Eggerthellaceae	2	0	5	5	12	0.034	0	0.076	0.076	45	-0.0606467	0.102227	0.118863	37	0.342112	29	0	0	3.8	16.9941	1.9	68	-1.75	52	0.323475	65	0	13	0	21	32.1167	75	unclassified_Eggerthellaceae	1	Yes	1	Yes
	Leuconostoc	5	5	5	0	13	0.073	0.087	0.056	0.031	50	-0.00789757	0.0517831	0.0523819	42	1	53	5.5	24.5967	2.8	12.522	4.15	64	6.40685e-16	28	0.181952	61	0	13	0	21	32.7363	76	Leuconostoc	1	Yes	1	Yes
	Raoultibacter	2	0	5	5	12	0.017	0	0.039	0.039	49	-0.0125688	-0.0954078	0.0962321	38	0.342112	29	0	0	1.95	8.72067	0.975	74	-1.75	52	0.323475	65	0	13	0	21	32.8252	77	Raoultibacter	Does'nt Exist in DB	Does'nt Exist in DB	Does'nt Exist in DB	Does'nt Exist in DB

## Sheet: Mouse Dataset Genera
	Genus	PrevalencePercent					PercentAbundance					Bray-Curtis Distance Matrix (envfit function)				Wilcoxon Test		Fold Change										Random Forest					Ranking		Mached Primers With Each Method Based on Athena Database
																		Shorline		MoBio		All													V1		V3
	Column1	All	Shoreline	Mobio	PDifferance	Rank	All2	Shoreline2	Mobio2	ADiferrence	Rank2	Dim1	Dim2	Size of Arrow	Rank3	Pvalue	Rank4	Mean	SD	Mean3	SD2	Mean2	Rank7	Log2FoldChange	Rank6	Pvalue2	Rank5	Accurary	Rank8	Gini	Rank9	Average Rank	Final Rank	Significant Genera Ranking	Shoreline4	MoBio3	Shoreline3	MoBio5
	Lactobacillus	66	93	21	72	2	6.461	9.357	0.23	0.23	15	-0.217577	0.487573	0.533917	4	1.36068e-29	2	2062.31	2665.09	38.131	184.47	1289.44	6	1.90443	8	1.39124e-14	10	18.88	2	10638.8	3	4.45497	1	Lactobacillus	1,9	Yes	1	Yes
	Ihubacter	64	99	7	92	1	1.594	2.321	0.029	0.029	23	-0.228298	0.465526	0.518492	5	1.1539e-35	1	511.632	458.375	4.7381	18.7502	318.091	11	2.1431	6	4.25738e-22	6	0	6	0	6	4.90368	2	Ihubacter	Does'nt Exist in DB	Does'nt Exist in DB	Does'nt Exist in DB	Does'nt Exist in DB
	unclassified_Eggerthellaceae	38	61	0	61	6	1.114	1.632	0	0	26	-0.149458	0.412047	0.438315	7	2.66083e-18	8	359.64	675.172	0	0	222.323	12	2.5	1	1.32062e-08	18	23.59	1	14422.1	1	4.98089	3	unclassified_Eggerthellaceae	1	Yes	1	Yes
	unclassified_Lachnospiraceae	99	99	99	0	27	25.217	25.614	24.363	24.363	2	-0.570758	-0.458746	0.732266	1	6.11833e-05	20	5645.55	3531.68	4039.87	4040.05	5032.47	1	0.676823	16	4.0981e-50	1	3.77	14	922.87	15	5.35627	4	unclassified_Lachnospiraceae	1,7	Yes	1	Yes
	Duncaniella	90	91	89	2	25	21.188	12.585	39.703	39.703	1	0.65025	-0.144989	0.666219	2	3.34751e-05	19	2773.75	2198.65	6583.58	7330.69	4228.41	2	0.490292	19	3.35259e-26	5	4.61	12	975	14	6.78125	5	Duncaniella	Does'nt Exist in DB	Does'nt Exist in DB	Does'nt Exist in DB	Does'nt Exist in DB
	Adlercreutzia	46	73	2	71	3	2.522	3.687	0.013	0.013	25	-0.193299	0.421077	0.463325	6	2.36155e-22	6	812.699	1248.78	2.20238	16.7611	503.236	9	2.30825	2	2.14997e-11	13	0	26	0	26	9.09803	6	Adlercreutzia	1	Yes	1	Yes
	Longibaculum	30	49	1	48	9	0.199	0.29	0.002	0.002	26	-0.0836878	0.336836	0.347077	11	2.41692e-13	10	63.8603	121.646	0.369048	3.38238	39.6182	27	2.26647	3	1.75306e-08	20	16.94	3	12576.8	2	8.57317	7	Longibaculum	Does'nt Exist in DB	Does'nt Exist in DB	Does'nt Exist in DB	Does'nt Exist in DB
	unclassified_Clostridiales	95	100	86	14	17	6.591	8.821	1.793	1.793	7	-0.232715	0.37042	0.437455	7	1.89334e-27	4	1944.15	1689.32	297.238	556.68	1315.33	5	1.10792	10	9.47723e-27	4	1.88	23	758.33	17	8.61195	8	unclassified_Clostridiales	1,6,7,9	Yes	1	Yes
	unclassified_Bacteroidales	100	100	100	0	27	8.246	8.459	7.788	7.788	4	-0.0295082	0.539924	0.540729	3	1.55561e-06	16	1864.36	1220.04	1291.43	1549.54	1645.6	4	0.874628	15	4.63256e-44	2	-0.48	38	580.22	19	9.14905	9	unclassified_Bacteroidales	1,9	Yes	1	Yes
	unclassified_Bacteria	70	92	35	57	7	2.743	3.876	0.306	0.306	13	-0.170941	0.335596	0.376624	9	1.15957e-24	5	854.213	885.007	50.7143	122.221	547.423	8	1.21793	9	4.77095e-20	7	3.72	15	871.77	16	9.2491	10	unclassified_Bacteria	_	_	_	_
	Clostridium XVIII	41	65	1	64	5	0.73	1.066	0.005	0.005	25	-0.135113	0.348573	0.373843	10	1.53402e-19	7	235.029	457.136	0.869048	7.96495	145.623	15	2.23638	4	3.21377e-08	21	5.45	10	2799.71	5	9.35968	11	Clostridium XVIII	Does'nt Exist in DB	Does'nt Exist in DB	Does'nt Exist in DB	Does'nt Exist in DB
	unclassified_Firmicutes	66	93	23	70	4	2.107	3.038	0.102	0.102	18	-0.0626109	0.36527	0.370598	10	3.16874e-29	3	669.706	795.219	16.9643	39.7096	420.477	10	0.979163	14	2.20005e-16	9	2.06	21	1059.08	12	9.58965	12	unclassified_Firmicutes	1,6,7,8,9	Yes	1,6,7	Yes
	unclassified_Ruminococcaceae	95	97	92	5	22	4.693	4.981	4.075	4.075	5	-0.265505	-0.15992	0.309947	14	0.000197839	22	1097.76	873.589	675.738	650.982	936.623	7	0.275685	22	1.14743e-41	3	6.89	8	2005.13	7	9.85466	13	unclassified_Ruminococcaceae	1,6	Yes	1	Yes
	Intestinimonas	77	70	89	19	15	0.993	0.508	2.037	2.037	6	-0.133088	-0.410892	0.431908	8	5.70336e-08	14	112	136.167	337.714	415.629	198.182	13	0.017615	25	3.38685e-19	8	4.02	13	1393.24	9	11.3258	14	Intestinimonas	1	Yes	1	Yes
	unclassified_Erysipelotrichaceae	35	57	1	56	8	0.335	0.482	0.017	0.017	24	-0.0539901	0.234618	0.24075	18	1.13448e-15	9	106.331	242.746	2.88095	26.4044	66.8318	21	2.00527	7	1.11289e-06	24	8.11	6	2459.41	6	11.6491	15	unclassified_Erysipelotrichaceae	1	Yes	1	Yes
	Schaedlerella	32	49	5	44	11	0.163	0.232	0.016	0.016	24	-0.256155	0.0515727	0.261295	17	8.8976e-12	12	51.1103	133.987	2.64286	13.8813	32.6045	29	1.00256	13	1.24653e-05	28	12.05	4	6240.11	4	12.7802	16	Schaedlerella	Does'nt Exist in DB	Does'nt Exist in DB	Does'nt Exist in DB	Does'nt Exist in DB
	Lachnospiracea_incertae_sedis	29	46	1	45	10	0.246	0.358	0.005	0.005	25	-0.120446	0.363644	0.383072	9	1.89565e-12	11	78.9485	155.002	0.77381	7.09208	49.1	24	2.22286	5	3.68974e-08	22	5.42	11	1039.04	13	12.8184	17	Lachnospiracea_incertae_sedis	Does'nt Exist in DB	Does'nt Exist in DB	Does'nt Exist in DB	Does'nt Exist in DB
	Acutalibacter	23	34	5	29	13	0.096	0.135	0.011	0.011	25	-0.273161	0.0157135	0.273613	16	2.52845e-07	15	29.8309	58.1459	1.86905	8.50057	19.1545	34	1.22239	9	1.18086e-08	17	8.71	5	1659.13	8	13.6295	18	Acutalibacter	1	Yes	1	Yes
	unclassified_Muribaculaceae	34	33	0	33	25	9.394	6.454	15.722	15.722	3	0.1357	0.290476	0.32061	13	0.714812	46	1422.48	2791.98	2607	6163.31	1874.75	3	0.26843	23	1.68846e-09	16	1.47	28	162.22	29	15.0749	19	unclassified_Muribaculaceae	1	Yes	1	Yes
	Ruminococcus	22	35	35	0	12	0.206	0.301	0	0	26	-0.0306065	0.280307	0.281973	15	1.19374e-09	13	66.3824	163.254	0	0	41.0364	26	2.5	1	7.00775e-06	26	-1.18	41	227.37	26	15.2206	20	Ruminococcus	1	Yes	1	Yes
	Turicibacter	36	46	19	27	14	0.956	1.281	0.257	0.257	14	-0.0500281	0.237497	0.242709	18	5.75755e-06	18	282.419	698.111	42.619	224.738	190.859	14	1.09306	11	1.82747e-06	25	1.65	27	345.17	20	17.204	21	Turicibacter	1	Yes	1	Yes
	Anaerotignum	37	38	36	2	25	0.227	0.251	0.174	0.174	16	-0.145683	-0.232045	0.273986	16	0.303651	38	55.4191	105.089	28.7976	54.5304	45.2545	25	-0.0020524	26	2.04517e-12	12	6.19	9	1188.86	11	17.8909	22	Anaerotignum	Does'nt Exist in DB	Does'nt Exist in DB	Does'nt Exist in DB	Does'nt Exist in DB
	Anaeroplasma	44	44	44	0	27	0.549	0.635	0.363	0.363	12	-0.0757963	-0.134531	0.154414	24	0.337069	40	140.022	331.102	60.2738	136.827	109.573	17	-0.0588749	27	1.45427e-08	19	7.06	7	1289.2	10	17.9128	23	Anaeroplasma	Does'nt Exist in DB	Does'nt Exist in DB	Does'nt Exist in DB	Does'nt Exist in DB
	Neglecta	4	6	0	6	21	0.013	0.019	0	0	26	-0.126423	-0.00786257	0.126667	26	0.0241074	28	4.09559	18.1042	0	0	2.53182	44	2.5	1	0.00950766	37	2.94	16	169.24	27	18.6995	24	Neglecta	1	Yes	1	Yes
	Oscillibacter	36	32	42	10	19	0.278	0.178	0.493	0.493	10	-0.0619752	-0.342592	0.348152	11	0.0577805	30	39.3162	91.0547	81.8214	148.075	55.5455	23	-0.35583	32	3.07377e-11	14	2.64	19	261.02	24	18.8087	25	Oscillibacter	1	Yes	1	Yes
	Limosilactobacillus	4	7	0	7	20	0.067	0.098	0	0	26	-0.0678702	0.21306	0.223609	20	0.016479	27	21.5588	103.805	0	0	13.3273	36	2.5	1	0.0169782	39	0.32	31	260.37	25	18.8851	26	Limosilactobacillus	Does'nt Exist in DB	Does'nt Exist in DB	Does'nt Exist in DB	Does'nt Exist in DB
	Enterococcus	4	7	0	7	20	0.017	0.024	0	0	26	-0.0165121	0.110628	0.111854	28	0.0164788	27	5.35294	26.0667	0	0	3.30909	43	2.5	1	0.0182183	40	2.61	20	276.15	23	18.9225	27	Enterococcus	1	Yes	1	Yes
	Eisenbergiella	45	43	49	6	21	0.317	0.24	0.483	0.483	11	-0.171885	-0.294255	0.340779	12	0.278451	37	52.9265	95.9298	80.0952	153.108	63.3	22	0.0767695	24	3.72773e-13	11	-2	43	168.97	28	20.7632	28	Eisenbergiella	Does'nt Exist in DB	Does'nt Exist in DB	Does'nt Exist in DB	Does'nt Exist in DB
	Marvinbryantia	17	23	8	15	16	0.079	0.089	0.057	0.057	21	-0.0305561	0.0847589	0.0900986	29	0.00556971	24	19.5956	44.6619	9.44048	43.7475	15.7182	35	1.02375	12	3.76469e-07	23	2.85	18	739.12	18	20.8101	29	Marvinbryantia	1	Yes	1	Yes
	Clostridium sensu stricto	35	46	17	29	13	0.428	0.592	0.075	0.075	19	-0.0342579	0.18734	0.190447	22	2.7209e-06	17	130.419	392.271	12.4643	35.4001	85.3818	19	-0.0827402	28	7.62088e-05	30	1.25	29	338.15	21	21.288	30	Clostridium sensu stricto	Does'nt Exist in DB	Does'nt Exist in DB	Does'nt Exist in DB	Does'nt Exist in DB
	Aminipila	3	5	0	5	22	0.007	0.01	0	0	26	-0.100935	0.11345	0.151851	24	0.0353383	29	2.15441	9.64241	0	0	1.33182	46	2.5	1	0.010398	38	-0.19	36	36.47	37	21.3635	31	Aminipila	Does'nt Exist in DB	Does'nt Exist in DB	Does'nt Exist in DB	Does'nt Exist in DB
	Monoglobus	2	4	0	4	23	0.005	0.007	0	0	26	0.00518134	0.106194	0.106321	28	0.0768543	32	1.55882	8.09093	0	0	0.963636	48	2.5	1	0.026487	41	1.74	26	36.91	36	21.513	32	Monoglobus	Does'nt Exist in DB	Does'nt Exist in DB	Does'nt Exist in DB	Does'nt Exist in DB
	Anaerotruncus	24	29	15	14	17	0.113	0.134	0.069	0.069	20	-0.236635	-0.196817	0.307788	14	0.0119301	26	29.5515	59.7592	11.4762	35.2015	22.65	32	0.60106	18	8.90079e-10	15	-0.12	33	138.96	31	21.7602	33	Anaerotruncus	1	Yes	1	Yes
	Paramuribaculum	0	1	0	1	26	0.177	0.259	0	0	26	0.00664458	0.0748502	0.0751446	30	0.437425	43	57.1103	666.015	0	0	35.3045	28	2.5	1	0.318414	48	0	32	27.17	40	22.5375	34	Paramuribaculum	Does'nt Exist in DB	Does'nt Exist in DB	Does'nt Exist in DB	Does'nt Exist in DB
	Staphylococcus	2	3	0	3	24	0.025	0.037	0	0	26	0.0325325	0.112626	0.11723	27	0.11459	34	8.125	65.6661	0	0	5.02273	40	2.5	1	0.151082	46	-0.19	35	8.08	43	22.6776	35	Staphylococcus	1	Yes	1	Yes
	Akkermansia	24	26	20	6	21	0.584	0.563	0.629	0.629	9	0.0864007	0.217922	0.234425	19	0.38704	42	124.125	536.63	104.381	333.855	116.586	16	-0.434769	33	0.000285085	32	2.03	22	158.04	30	22.8256	36	Akkermansia	3	Does'nt Match	1	Yes
	Klebsiella	0	1	0	1	26	0.142	0.209	0	0	26	0.016751	0.106418	0.107729	28	0.437425	43	46	536.448	0	0	28.4364	30	2.5	1	0.318414	48	0	32	0	46	22.8902	37	Klebsiella	2	Does'nt Match	1	Yes
	Blautia	0	1	0	1	26	0.104	0.153	0	0	26	0.016751	0.106418	0.107729	28	0.437425	43	33.6838	392.818	0	0	20.8227	33	2.5	1	0.318414	48	0	32	0	46	23.1339	38	Blautia	1	Yes	1	Yes
	Dubosiella	15	16	14	2	25	0.37	0.494	0.104	0.104	18	-0.0637871	0.299576	0.306291	14	0.566236	44	108.846	385.133	17.1905	52.9452	73.85	20	-0.200182	30	0.00044916	33	1.84	25	281.55	22	24.3583	39	Dubosiella	Does'nt Exist in DB	Does'nt Exist in DB	Does'nt Exist in DB	Does'nt Exist in DB
	Phocea	0	1	0	1	26	0.001	0.001	0	0	26	-0.00754692	-0.0330649	0.0339152	35	0.437425	43	0.227941	2.65823	0	0	0.140909	53	2.5	1	0.318414	48	0	32	2.49	45	24.9355	40	Phocea	1	Yes	1	Yes
	unclassified_Clostridiales_Incertae Sedis XIII	7	10	4	6	21	0.018	0.022	0.009	0.009	25	-0.04748	0.0169885	0.0504277	33	0.0957585	33	4.84559	16.2339	1.54762	8.25264	3.58636	41	0.670542	17	0.000154717	31	2.9	17	101.05	33	26.7146	41	unclassified_Clostridiales_Incertae Sedis XIII	Does'nt Exist in DB	Does'nt Exist in DB	Does'nt Exist in DB	Does'nt Exist in DB
	Alistipes	5	4	5	1	26	0.43	0.28	0.754	0.754	8	-0.052545	0.0663829	0.0846621	30	0.877582	47	61.625	491.657	125.083	800.809	85.8545	18	-0.317496	31	0.0434339	42	1.01	30	29.53	39	27.1599	42	Alistipes	1	Yes	1	Yes
	Acetatifactor	9	4	15	11	18	0.026	0.009	0.062	0.062	21	-0.0476768	-0.206878	0.212301	21	0.00370838	23	1.89706	9.04415	10.2738	27.3515	5.09545	39	-0.840572	35	7.50371e-05	29	-0.5	39	39.08	35	27.7836	43	Acetatifactor	Does'nt Exist in DB	Does'nt Exist in DB	Does'nt Exist in DB	Does'nt Exist in DB
	Lawsonibacter	8	2	17	15	16	0.043	0.004	0.127	0.127	17	0.0116901	-0.124009	0.124559	27	7.0623e-05	21	0.808824	5.47657	21.0119	62.8265	8.52273	37	-1.17921	36	0.00186496	34	-1.59	42	20.42	41	28.4022	44	Lawsonibacter	Does'nt Exist in DB	Does'nt Exist in DB	Does'nt Exist in DB	Does'nt Exist in DB
	Butyricicoccus	10	11	7	4	23	0.027	0.027	0.027	0.027	23	-0.152192	-0.0340925	0.155964	23	0.362357	41	6.01471	18.2241	4.46429	17.186	5.42273	38	0.345454	21	1.03052e-05	27	-1.14	40	118.45	32	28.8296	45	Butyricicoccus	1	Yes	1	Yes
	unclassified_Clostridia	3	4	1	3	24	0.017	0.024	0.003	0.003	26	-0.048912	-0.0369992	0.0613296	32	0.269181	36	5.31618	37.7288	0.428571	3.92792	3.45	42	0.368953	20	0.087529	44	1.86	24	33.28	38	30.7009	46	unclassified_Clostridia	1,6,7,9	Yes	1,6	Yes
	Parasutterella	5	4	5	1	26	0.119	0.156	0.041	0.041	22	-0.0350899	-0.13754	0.141946	25	0.963865	48	34.3235	166.506	6.86905	33.3083	23.8409	31	-0.00060583	26	0.00842226	36	-0.34	37	15.06	42	31.5473	47	Parasutterella	Does'nt Exist in DB	Does'nt Exist in DB	Does'nt Exist in DB	Does'nt Exist in DB
	Romboutsia	4	4	5	1	26	0.01	0.006	0.018	0.018	24	0.138519	0.088348	0.164295	23	0.672695	45	1.41176	7.30446	2.92857	14.265	1.99091	45	-0.087072	29	0.00542758	35	-0.17	34	52.11	34	31.8889	48	Romboutsia	Does'nt Exist in DB	Does'nt Exist in DB	Does'nt Exist in DB	Does'nt Exist in DB
	Catabacter	2	0	5	5	22	0.005	0	0.016	0.016	24	0.00767781	-0.0684905	0.0689195	31	0.0105396	25	0	0	2.60714	12.7213	0.995455	47	-2.5	37	0.0640812	43	0	32	0	46	32.8903	49	Catabacter	1	Yes	1	Yes
	Mediterraneibacter	1	1	2	1	26	0.004	0.001	0.008	0.008	25	-0.058924	-0.0683698	0.0902578	29	0.310233	39	0.286765	3.34422	1.40476	9.97239	0.713636	49	-0.716117	34	0.115551	45	0	32	2.54	44	34.9396	50	Mediterraneibacter	Does'nt Exist in DB	Does'nt Exist in DB	Does'nt Exist in DB	Does'nt Exist in DB
	Faecalibaculum	0	0	1	1	26	0.001	0	0.004	0.004	26	-0.0619704	-0.095659	0.113978	28	0.206567	35	0	0	0.642857	5.89188	0.245454	52	-2.5	37	0.318414	48	0	32	0	46	35.5225	51	Faecalibaculum	1	Yes	1	Yes
	Fusicatenibacter	1	0	2	2	25	0.002	0	0.005	0.005	25	0.00640975	-0.023912	0.0247561	36	0.0723445	31	0	0	0.809524	5.23537	0.309091	51	-2.5	37	0.159393	47	0	32	0	46	35.5661	52	Fusicatenibacter	Does'nt Exist in DB	Does'nt Exist in DB	Does'nt Exist in DB	Does'nt Exist in DB
	Ruthenibacterium	0	0	1	1	26	0.002	0	0.005	0.005	25	-0.0428597	0.00119143	0.0428762	34	0.206567	35	0	0	0.833333	7.63763	0.318182	50	-2.5	37	0.318414	48	0	32	0	46	35.9821	53	Ruthenibacterium	1	Yes	1	Yes

## Sheet: otu_table
#OTU ID	CSSM_J005UF_1_ST_T0_B0_0000_JDR_001_BGCK5_GT18_00110_CGTACTAG_TATCCTCT_S1.clean.dehost.fasta.gz	CSSM_J005UG_1_ST_T0_B0_0000_JDR_002_BGCK5_GT18_00111_AGGCAGAA_TATCCTCT_S2.clean.dehost.fasta.gz	CSSM_J005UH_1_ST_T0_B0_0000_JDR_011_BGCK5_GT18_00112_TCCTGAGC_TATCCTCT_S3.clean.dehost.fasta.gz	CSSM_J005UI_1_ST_T0_B0_0000_JDR_012_BGCK5_GT18_00113_TAGGCATG_TATCCTCT_S4.clean.dehost.fasta.gz	CSSM_J005UJ_1_ST_T0_B0_0000_JDR_021_BGCK5_GT18_00114_CCAGAAGT_TATCCTCT_S5.clean.dehost.fasta.gz	CSSM_J005UK_1_ST_T0_B0_0000_JDR_022_BGCK5_GT18_00115_CTTAGGTC_TATCCTCT_S6.clean.dehost.fasta.gz	CSSM_J005UL_1_ST_T0_B0_0000_JDR_031_BGCK5_GT18_00116_ATCTACCG_TATCCTCT_S7.clean.dehost.fasta.gz	CSSM_J005UM_1_ST_T0_B0_0000_JDR_032_BGCK5_GT18_00117_GGACTCCT_TATCCTCT_S8.clean.dehost.fasta.gz	CSSM_J005UN_1_ST_T0_B0_0000_JDR_041_BGCK5_GT18_00118_CGTACTAG_GTAAGGAG_S9.clean.dehost.fasta.gz	CSSM_J005UO_1_ST_T0_B0_0000_JDR_042_BGCK5_GT18_00119_AGGCAGAA_GTAAGGAG_S10.clean.dehost.fasta.gz	CSSM_J005UP_1_ST_T0_B0_0000_JDR_043_BGCK5_GT18_00120_TCCTGAGC_GTAAGGAG_S11.clean.dehost.fasta.gz	CSSM_J005UQ_1_ST_T0_B0_0000_JDR_044_BGCK5_GT18_00121_TAGGCATG_GTAAGGAG_S12.clean.dehost.fasta.gz	CSSM_J005UR_1_ST_T0_B0_0000_JDR_051_BGCK5_GT18_00122_CCAGAAGT_GTAAGGAG_S13.clean.dehost.fasta.gz	CSSM_J005US_1_ST_T0_B0_0000_JDR_052_BGCK5_GT18_00123_CTTAGGTC_GTAAGGAG_S14.clean.dehost.fasta.gz	CSSM_J005UT_1_ST_T0_B0_0000_JDR_053_BGCK5_GT18_00124_ATCTACCG_GTAAGGAG_S15.clean.dehost.fasta.gz	CSSM_J005UU_1_ST_T0_B0_0000_JDR_054_BGCK5_GT18_00125_GGACTCCT_GTAAGGAG_S16.clean.dehost.fasta.gz	CSSM_J005UV_1_ST_T0_B0_0000_JDR_062_BGCK5_GT18_00126_CGTACTAG_AAGGAGTA_S17.clean.dehost.fasta.gz	CSSM_J005UW_1_ST_T0_B0_0000_JDR_063_BGCK5_GT18_00127_AGGCAGAA_AAGGAGTA_S18.clean.dehost.fasta.gz	CSSM_J005UX_1_ST_T0_B0_0000_JDR_064_BGCK5_GT18_00128_TCCTGAGC_AAGGAGTA_S19.clean.dehost.fasta.gz	CSSM_J005UY_1_ST_T0_B0_0000_JDR_065_BGCK5_GT18_00129_TAGGCATG_AAGGAGTA_S20.clean.dehost.fasta.gz	CSSM_J005UZ_1_ST_T0_B0_0000_JDR_071_BGCK5_GT18_00130_CCAGAAGT_AAGGAGTA_S21.clean.dehost.fasta.gz	CSSM_J005V0_1_ST_T0_B0_0000_JDR_072_BGCK5_GT18_00131_CTTAGGTC_AAGGAGTA_S22.clean.dehost.fasta.gz	CSSM_J005V1_1_ST_T0_B0_0000_JDR_073_BGCK5_GT18_00132_ATCTACCG_AAGGAGTA_S23.clean.dehost.fasta.gz	CSSM_J005V2_1_ST_T0_B0_0000_JDR_074_BGCK5_GT18_00133_GGACTCCT_AAGGAGTA_S24.clean.dehost.fasta.gz	CSSM_J005V3_1_ST_T0_B0_0000_JDR_081_BGCK5_GT18_00134_CGTACTAG_CTAAGCCT_S25.clean.dehost.fasta.gz	CSSM_J005V4_1_ST_T0_B0_0000_JDR_082_BGCK5_GT18_00135_AGGCAGAA_CTAAGCCT_S26.clean.dehost.fasta.gz	CSSM_J005V5_1_ST_T0_B0_0000_JDR_083_BGCK5_GT18_00136_TCCTGAGC_CTAAGCCT_S27.clean.dehost.fasta.gz	CSSM_J005V6_1_ST_T0_B0_0000_JDR_084_BGCK5_GT18_00137_TAGGCATG_CTAAGCCT_S28.clean.dehost.fasta.gz	CSSM_J005V7_1_ST_T0_B0_0000_JDR_092_BGCK5_GT18_00138_CCAGAAGT_CTAAGCCT_S29.clean.dehost.fasta.gz	CSSM_J005V8_1_ST_T0_B0_0000_JDR_093_BGCK5_GT18_00139_CTTAGGTC_CTAAGCCT_S30.clean.dehost.fasta.gz	CSSM_J005V9_1_ST_T0_B0_0000_JDR_094_BGCK5_GT18_00140_ATCTACCG_CTAAGCCT_S31.clean.dehost.fasta.gz	CSSM_J005VA_1_ST_T0_B0_0000_JDR_095_BGCK5_GT18_00141_GGACTCCT_CTAAGCCT_S32.clean.dehost.fasta.gz	CSSM_J005VB_1_ST_T0_B0_0000_JDR_101_BGCK5_GT18_00142_CGTACTAG_ACAGTTCC_S33.clean.dehost.fasta.gz	CSSM_J005VC_1_ST_T0_B0_0000_JDR_102_BGCK5_GT18_00143_AGGCAGAA_ACAGTTCC_S34.clean.dehost.fasta.gz	CSSM_J005VD_1_ST_T0_B0_0000_JDR_103_BGCK5_GT18_00144_TCCTGAGC_ACAGTTCC_S35.clean.dehost.fasta.gz	CSSM_J005VE_1_ST_T0_B0_0000_JDR_104_BGCK5_GT18_00145_TAGGCATG_ACAGTTCC_S36.clean.dehost.fasta.gz	CSSM_J005VF_1_ST_T0_B0_0000_JDR_111_BGCK5_GT18_00146_CCAGAAGT_ACAGTTCC_S37.clean.dehost.fasta.gz	CSSM_J005VG_1_ST_T0_B0_0000_JDR_112_BGCK5_GT18_00147_CTTAGGTC_ACAGTTCC_S38.clean.dehost.fasta.gz	CSSM_J005VH_1_ST_T0_B0_0000_JDR_113_BGCK5_GT18_00148_ATCTACCG_ACAGTTCC_S39.clean.dehost.fasta.gz	CSSM_J005VI_1_ST_T0_B0_0000_JDR_114_BGCK5_GT18_00149_GGACTCCT_ACAGTTCC_S40.clean.dehost.fasta.gz	CSSM_J005VJ_1_ST_T0_B0_0000_JDR_121_BGCK5_GT18_00150_CGTACTAG_TCGTTAGG_S41.clean.dehost.fasta.gz	CSSM_J005VK_1_ST_T0_B0_0000_JDR_122_BGCK5_GT18_00151_AGGCAGAA_TCGTTAGG_S42.clean.dehost.fasta.gz	CSSM_J005VL_1_ST_T0_B0_0000_JDR_123_BGCK5_GT18_00152_TCCTGAGC_TCGTTAGG_S43.clean.dehost.fasta.gz	CSSM_J005VM_1_ST_T0_B0_0000_JDR_124_BGCK5_GT18_00153_TAGGCATG_TCGTTAGG_S44.clean.dehost.fasta.gz	CSSM_J005VN_1_ST_T0_B0_0000_JDR_131_BGCK5_GT18_00154_CCAGAAGT_TCGTTAGG_S45.clean.dehost.fasta.gz	CSSM_J005VO_1_ST_T0_B0_0000_JDR_132_BGCK5_GT18_00155_CTTAGGTC_TCGTTAGG_S46.clean.dehost.fasta.gz	CSSM_J005VP_1_ST_T0_B0_0000_JDR_133_BGCK5_GT18_00156_ATCTACCG_TCGTTAGG_S47.clean.dehost.fasta.gz	CSSM_J005VQ_1_ST_T0_B0_0000_JDR_134_BGCK5_GT18_00157_GGACTCCT_TCGTTAGG_S48.clean.dehost.fasta.gz	CSSM_J005VR_1_ST_T0_B0_0000_JDR_141_BGCK5_GT18_00158_CGTACTAG_TCTCCATC_S49.clean.dehost.fasta.gz
OTU_778	0	0	0	0	0	0	0	0	0	0	0	0	0	0	0	0	0	0	0	0	0	0	0	0	0	0	0	0	0	0	0	0	0	0	0	0	0	0	0	0	0	0	0	0	0	0	0	0	0
OTU_271	0	0	0	0	0	0	0	0	8	2	3	0	11	24	1	21	29	23	17	2	6	31	0	0	41	47	65	39	13	10	1	4	12	2	26	18	1	8	11	5	0	0	13	0	60	39	9	17	2
OTU_320	0	0	0	0	0	0	0	0	4	2	2	0	10	17	2	19	15	10	12	1	0	0	0	0	38	27	39	20	13	3	0	2	6	3	9	9	0	1	4	1	0	0	4	0	24	17	3	0	8
OTU_851	26	19	51	24	26	40	15	6	1	1	1	0	2	14	2	14	13	15	10	7	0	0	0	0	21	21	36	27	5	1	0	2	6	0	11	14	0	2	4	0	0	0	1	0	0	1	0	0	0
OTU_873	0	0	0	0	0	0	0	0	0	0	0	0	0	0	0	0	0	0	0	0	0	0	0	0	0	0	0	0	0	0	0	0	0	0	0	0	0	0	0	0	0	0	0	0	0	0	0	0	0
OTU_245	0	0	0	0	0	0	0	0	0	0	3	4	7	0	0	10	40	47	39	1	0	0	0	12	0	0	0	0	0	0	0	0	10	2	6	2	1	1	4	2	6	4	9	2	0	0	0	0	0
OTU_289	6	5	7	11	6	29	12	4	12	3	0	0	0	3	1	1	0	0	0	0	16	9	0	1	0	0	0	0	7	5	0	1	0	2	0	5	0	0	0	0	0	0	0	0	10	3	1	4	1
OTU_567	0	0	6	0	0	1	0	0	8	7	0	0	0	2	0	1	0	0	2	0	2	8	0	14	4	1	12	4	1	7	0	0	0	1	0	0	0	0	0	0	0	0	1	0	5	2	0	3	1
OTU_976	0	0	0	0	0	0	0	0	0	0	0	0	0	0	0	0	0	0	0	0	0	0	0	0	0	0	0	0	0	0	0	0	0	0	0	0	0	0	0	0	0	0	0	0	0	0	0	0	0
OTU_19	0	0	0	0	0	0	0	0	2	4	5	5	2	2	3	0	0	2	0	1	4	4	5	150	0	1	13	1	5	1	0	5	3	4	2	3	23	35	6	2	3	1	1	0	3	17	1	0	0
OTU_27	0	0	0	0	0	0	0	0	0	0	0	0	11	2	0	1	2	0	0	2	0	0	0	3	3	0	12	1	3	5	1	3	0	0	1	0	0	2	0	1	6	3	4	5	1	2	1	0	0
OTU_58	6	6	0	0	1	1	4	2	0	0	0	0	0	0	0	0	0	0	0	0	0	0	0	0	0	0	0	0	0	2	0	0	0	0	0	0	0	0	0	0	0	0	0	0	0	0	0	0	0
OTU_203	0	0	0	0	0	0	0	0	0	0	1	0	0	3	0	0	0	0	0	0	0	0	1	30	0	0	0	0	0	0	0	0	1	0	0	1	0	0	0	0	0	0	0	0	1	1	0	0	0
OTU_366	0	0	0	0	0	0	0	0	0	0	0	0	0	0	0	0	0	0	0	0	0	0	0	0	0	0	0	0	0	0	0	0	0	0	0	0	0	0	0	0	0	0	0	0	0	0	0	0	0
OTU_378	0	0	0	0	0	0	0	0	0	0	0	0	0	0	0	0	0	0	0	0	1	0	1	4	0	0	0	0	0	0	0	0	0	0	0	0	0	0	0	0	0	0	0	0	0	0	0	0	0
OTU_974	0	0	0	0	0	0	0	0	0	0	0	0	0	0	0	0	0	0	0	0	0	0	0	0	0	0	0	0	0	0	0	0	0	0	0	0	0	0	0	0	0	0	0	0	0	0	0	0	0
OTU_76	0	0	0	0	0	0	0	0	0	0	0	0	0	0	0	0	0	0	0	0	0	0	0	0	0	0	0	0	0	0	0	0	0	0	0	0	0	0	0	0	0	0	0	0	0	0	0	0	0
OTU_727	0	0	0	0	0	0	0	0	0	0	0	0	0	0	0	0	0	0	0	0	0	0	0	0	0	0	0	0	0	0	0	0	0	0	0	0	0	0	0	0	0	0	0	0	0	0	0	0	0
OTU_11	0	0	0	0	0	0	0	0	1	0	34	4	36	0	0	0	1	12	2	124	0	0	0	0	0	0	0	0	0	0	0	0	8	1	60	0	146	168	24	1108	131	16	179	147	0	220	0	0	1565
OTU_15	0	0	0	0	0	0	0	0	0	1	0	0	6	10	0	4	0	0	0	0	1	0	0	0	0	0	1	0	1	2	0	2	0	0	0	0	0	0	0	0	0	0	0	0	0	0	0	0	0
OTU_34	0	0	0	0	0	1	0	1	0	0	0	0	0	4	0	1	0	0	0	0	1	0	0	0	0	0	0	0	1	1	0	0	0	0	0	0	2	0	0	0	0	0	0	0	0	0	0	0	0
OTU_170	0	0	0	0	0	0	0	0	0	0	0	0	0	0	0	0	0	0	0	0	0	0	0	0	0	0	0	0	0	0	0	0	0	0	0	0	0	0	0	0	0	0	0	0	0	0	0	0	0
OTU_181	0	0	0	0	0	1	0	0	0	0	2	0	3	1	0	3	0	0	0	0	0	0	0	0	0	0	0	0	0	0	0	0	0	0	0	0	0	0	0	1	0	0	0	0	0	0	0	0	0
OTU_498	0	0	0	0	0	0	0	0	0	0	0	0	0	0	0	0	0	0	0	0	0	0	0	0	0	0	0	0	0	0	0	0	0	0	0	0	0	0	0	0	0	0	0	0	0	0	0	0	0
OTU_565	0	0	0	0	0	0	0	0	0	0	0	0	0	0	0	0	0	0	0	0	0	0	0	0	0	0	0	0	0	0	0	0	0	0	0	0	0	0	0	0	0	0	0	0	0	0	0	0	0
OTU_612	0	0	0	0	0	0	0	0	0	0	0	0	0	0	0	0	0	0	0	0	0	0	0	0	0	0	0	0	0	0	0	0	0	0	0	0	0	0	0	0	0	0	0	0	0	0	0	0	0
OTU_629	0	0	0	0	0	0	0	0	0	0	0	0	0	0	0	0	0	0	0	0	0	0	0	0	0	0	0	0	0	0	0	0	0	0	0	0	0	0	0	0	0	0	0	0	0	0	0	0	0
OTU_630	0	0	0	0	0	0	0	0	0	0	0	0	0	0	0	0	0	0	0	0	0	0	0	0	0	0	0	0	0	0	0	0	0	0	0	0	0	0	0	0	0	0	0	0	0	0	0	0	0
OTU_655	0	0	0	0	0	0	0	0	0	0	0	0	0	0	0	0	0	0	0	0	0	0	0	0	0	0	0	0	0	0	0	0	0	0	0	0	0	0	0	0	0	0	0	0	0	0	0	0	0
OTU_657	0	0	0	0	0	0	0	0	0	0	0	0	0	0	0	0	0	0	0	0	0	0	0	0	0	0	0	0	0	0	0	0	0	0	0	0	0	0	0	0	0	0	0	0	0	0	0	0	0
OTU_787	0	0	0	0	0	0	0	0	0	0	0	0	0	0	0	0	0	0	0	0	0	0	0	0	0	0	0	0	0	0	0	0	0	0	0	0	0	0	0	0	0	0	0	0	0	0	0	0	0
OTU_862	1	0	1	2	1	0	1	5	0	0	0	0	0	1	1	0	0	0	0	0	0	0	0	0	0	0	0	0	1	1	0	2	0	0	0	0	0	0	0	0	0	0	0	0	0	0	0	0	0
OTU_905	0	0	0	0	0	0	0	0	0	0	0	0	0	0	0	0	0	0	0	0	0	0	0	0	0	0	0	0	0	0	0	0	0	0	0	0	0	0	0	0	0	0	0	0	0	0	0	0	0
OTU_918	0	0	0	0	0	0	0	0	0	0	0	0	0	0	0	0	0	0	0	0	0	0	0	0	0	0	0	0	0	0	0	0	0	0	0	0	0	0	0	0	0	0	0	0	0	0	0	0	0
OTU_944	0	0	0	0	0	0	0	0	0	0	0	0	0	0	0	0	0	0	0	0	0	0	0	0	0	0	0	0	0	0	0	0	0	0	0	0	0	0	0	0	0	0	0	0	0	0	0	0	0
OTU_336	0	0	0	0	0	0	0	0	1	0	0	0	0	0	0	1	0	0	0	0	0	0	0	4	0	0	0	0	0	0	0	0	0	0	0	0	0	0	1	0	0	0	0	0	0	1	0	0	0
OTU_216	0	0	0	0	0	0	0	0	0	0	0	0	0	0	0	0	0	0	0	0	0	0	0	0	0	0	0	0	0	0	0	0	0	0	0	0	0	0	0	0	0	0	0	0	0	0	0	0	0
OTU_457	0	0	0	0	0	0	0	0	0	0	0	0	0	0	0	0	0	0	0	0	0	0	0	0	0	0	0	0	0	0	0	0	0	0	0	0	0	0	0	0	0	0	0	0	0	0	0	0	0
OTU_480	0	0	0	0	0	0	0	0	0	0	0	0	0	0	0	0	0	0	0	0	0	0	0	0	0	0	0	0	0	0	0	0	0	0	0	0	0	0	0	0	0	0	0	0	0	0	0	0	0
OTU_686	0	0	0	0	0	0	0	0	0	0	0	0	0	0	0	0	0	0	0	0	0	0	0	0	0	0	0	0	0	0	0	0	0	0	0	0	0	0	0	0	0	0	0	0	0	0	0	0	0
OTU_699	0	0	0	0	0	0	0	0	0	0	0	0	0	0	0	0	0	0	0	0	0	0	0	0	0	0	0	0	0	0	0	0	0	0	0	0	0	0	0	0	0	0	0	0	0	0	0	0	0
OTU_786	0	0	0	0	0	0	0	0	0	0	0	0	0	0	0	0	0	0	0	0	0	0	0	0	0	0	0	0	0	0	0	0	0	0	0	0	0	0	0	0	0	0	0	0	0	0	0	0	0
OTU_536	0	0	0	0	0	0	0	0	0	0	0	0	0	0	0	0	0	0	0	0	0	0	0	0	0	0	0	0	0	0	0	0	0	0	0	0	0	0	0	0	0	0	0	0	0	0	0	0	0
OTU_830	0	0	0	0	0	0	0	0	0	0	0	0	0	0	0	0	0	0	0	0	0	0	0	0	0	0	0	0	0	0	0	0	0	0	0	0	0	0	0	0	0	0	0	0	0	0	0	0	0
OTU_985	0	0	0	0	0	0	0	0	0	0	0	0	1	0	0	0	0	0	0	0	0	0	0	0	0	0	0	0	0	0	0	0	0	0	0	0	0	0	0	0	0	0	0	0	0	0	0	0	0
OTU_60	0	0	0	0	0	0	0	0	111	0	0	107	0	44	30	38	59	49	66	41	21	245	73	646	128	72	873	77	133	246	20	515	120	20	146	54	0	0	0	0	0	0	46	0	89	43	80	31	40
OTU_132	0	0	0	0	0	0	0	0	0	0	0	0	0	0	0	0	0	0	0	0	0	0	0	0	0	0	0	0	0	0	0	0	0	0	0	0	0	0	0	0	0	0	0	0	0	0	0	0	0
OTU_633	0	0	0	0	0	0	0	0	0	0	0	0	0	0	0	0	0	0	0	0	0	0	0	0	0	0	0	0	0	0	0	0	0	0	0	0	0	0	0	0	0	0	0	0	0	0	0	0	0
OTU_947	0	0	0	0	0	0	0	0	0	0	0	0	0	0	0	0	0	0	0	0	0	0	0	0	0	0	0	0	0	0	0	0	0	0	0	0	0	0	0	0	0	0	0	0	0	0	0	0	0
OTU_142	47	80	114	115	16	58	30	0	52	26	0	63	15	33	10	34	20	26	16	10	13	65	2	149	34	54	32	25	24	25	1	32	93	10	24	28	7	14	29	34	2	9	23	36	106	54	17	30	22
OTU_274	0	0	14	0	6	20	11	3	11	9	4	2	0	38	0	0	0	0	1	0	0	0	5	144	16	10	1	9	0	0	0	0	0	0	0	3	0	0	0	0	0	0	0	0	0	0	0	7	1
OTU_390	0	0	0	0	0	0	0	0	0	0	0	0	13	0	8	29	0	0	0	0	0	0	0	0	0	0	0	0	17	45	0	0	4	0	0	0	3	1	1	10	0	0	0	0	0	2	0	0	0
OTU_513	0	0	0	0	0	0	0	0	0	0	0	0	0	0	0	0	0	0	0	0	0	0	0	0	0	0	0	0	0	0	0	0	0	0	0	0	0	0	0	0	0	0	0	0	0	0	0	0	0
OTU_613	0	0	0	0	1	1	2	0	0	2	0	0	0	2	0	0	1	1	0	0	0	4	0	0	0	2	1	0	3	4	0	2	0	2	0	0	0	0	0	0	0	0	0	0	2	1	1	0	0
OTU_614	0	0	0	0	0	0	0	0	0	0	0	0	1	0	1	1	0	0	0	0	0	0	0	7	0	0	0	0	3	1	0	0	1	0	0	0	0	1	0	0	0	0	0	0	0	0	0	0	0
OTU_698	0	0	0	0	0	0	0	0	0	0	0	0	0	0	0	0	0	0	0	0	0	0	0	0	0	0	0	0	0	0	0	0	0	0	0	0	0	0	0	0	0	0	0	0	0	0	0	0	0
OTU_139	3	7	48	36	0	35	36	9	7	6	0	7	0	24	2	5	1	3	3	0	116	48	1	62	52	51	28	81	50	49	8	16	0	0	0	1	0	0	0	0	0	0	0	0	27	14	3	7	7
OTU_443	0	0	0	0	0	0	0	0	4	0	5	2	0	0	0	0	0	0	0	0	0	0	0	0	0	0	0	0	0	0	0	0	3	1	1	1	0	0	0	0	0	0	0	0	0	0	0	0	0
OTU_701	3	0	1	0	0	0	1	1	0	0	0	0	0	0	0	2	2	0	2	0	5	1	0	3	1	0	1	3	2	2	0	0	0	0	0	1	0	0	0	0	0	0	0	0	1	0	2	1	0
OTU_902	0	0	0	0	0	0	0	0	0	0	0	0	0	0	0	0	0	0	0	0	0	0	0	0	0	0	0	0	0	0	0	0	0	0	0	0	0	0	0	0	0	0	0	0	1	1	0	0	0
OTU_47	0	0	0	0	0	0	0	0	0	0	0	0	0	0	0	0	0	0	0	0	0	0	0	0	0	0	0	0	0	0	0	0	0	0	0	0	0	0	0	0	0	0	0	0	0	0	0	0	0
OTU_61	0	0	0	0	0	0	0	0	0	0	0	0	0	0	0	0	0	0	0	0	0	0	0	0	0	0	0	0	0	0	0	0	0	0	0	0	0	0	0	0	0	0	0	0	0	0	0	0	0
OTU_66	0	0	0	0	0	0	0	0	0	0	0	0	0	0	0	0	0	0	0	0	0	0	0	0	0	0	0	0	0	0	0	0	0	0	0	0	0	0	0	0	0	0	0	0	0	0	0	0	0
OTU_140	0	0	0	0	0	0	0	0	0	0	0	0	0	0	0	0	0	0	0	0	0	0	0	0	0	0	0	0	0	0	0	0	0	0	0	0	0	0	0	0	0	0	0	0	0	0	0	0	0
OTU_163	0	0	0	0	0	0	0	0	0	0	0	0	0	0	0	0	0	0	0	0	0	0	0	0	0	0	0	0	0	0	0	0	0	0	0	0	0	0	0	0	0	0	0	0	0	0	0	0	0
OTU_247	0	0	0	0	0	0	0	0	0	0	0	1	0	0	0	2	0	0	0	0	0	1	0	0	0	0	0	0	0	0	0	1	0	0	0	0	0	2	0	0	0	0	0	0	1	1	0	0	0
OTU_258	0	0	0	0	0	0	0	0	0	0	0	0	0	0	0	0	0	0	0	0	0	0	0	0	0	0	0	0	0	0	0	0	0	0	0	0	0	0	0	0	0	0	0	0	0	0	0	0	0
OTU_309	0	0	0	0	0	0	0	0	0	0	0	0	0	0	0	0	0	0	0	0	0	0	0	0	0	0	0	0	0	0	0	0	0	0	0	0	0	0	0	0	0	0	0	0	0	0	0	0	0
OTU_315	0	0	0	0	0	0	0	0	0	0	0	0	0	0	0	0	0	0	0	0	0	0	0	0	0	0	0	0	0	0	0	0	0	0	0	0	0	0	0	1	0	0	0	0	0	0	0	0	0
OTU_404	0	0	0	0	0	0	0	0	0	0	0	0	0	0	0	0	0	0	0	0	0	0	0	0	0	0	0	0	0	0	0	0	0	0	0	0	0	0	0	0	0	0	0	0	0	0	0	0	0
OTU_522	0	0	0	0	0	0	0	0	0	0	0	0	0	0	0	0	0	0	0	0	0	0	0	0	0	0	0	0	0	0	0	0	0	0	0	0	0	0	0	0	0	0	0	0	0	0	0	0	0
OTU_583	0	0	0	0	0	0	0	0	0	0	0	0	0	0	0	0	0	0	0	0	0	0	0	0	0	0	0	0	0	0	0	0	0	0	0	0	0	0	0	0	0	0	0	0	0	0	0	0	0
OTU_597	0	0	0	0	0	0	0	0	0	0	0	0	0	0	0	0	0	0	0	0	0	0	0	0	0	0	0	0	0	0	0	0	0	0	0	0	0	0	0	0	0	0	0	0	0	0	0	0	0
OTU_622	0	0	0	0	0	0	0	0	0	0	0	0	0	0	0	0	0	0	0	0	0	0	0	0	0	0	0	0	0	0	0	0	0	0	0	0	0	0	0	0	0	0	0	0	0	0	0	0	0
OTU_638	0	0	0	0	0	0	0	0	0	0	0	0	0	0	0	0	0	0	0	0	0	0	0	0	0	0	0	0	0	0	0	0	0	0	0	0	0	0	0	0	0	0	0	0	0	0	0	0	0
OTU_709	0	0	0	0	0	0	0	0	0	0	0	0	0	0	0	0	0	0	0	0	0	0	0	0	0	0	0	0	0	0	0	0	0	0	0	0	0	0	0	0	0	0	0	0	0	0	0	0	0
OTU_869	0	0	0	0	0	0	0	0	0	0	0	0	0	0	0	0	0	0	0	0	0	0	0	0	0	0	0	0	0	0	0	0	0	0	0	0	0	0	0	0	0	0	0	0	0	0	0	0	0
OTU_898	0	0	0	0	0	0	0	0	0	0	0	0	0	0	0	0	0	0	0	0	0	0	0	0	0	0	0	0	0	0	0	0	0	0	0	0	0	0	0	0	0	0	0	0	0	0	0	0	0
OTU_243	0	0	0	0	0	0	0	0	0	0	0	0	0	0	0	0	0	0	0	0	0	0	0	0	0	0	0	0	0	0	0	0	0	0	0	0	0	0	0	0	0	0	0	0	0	0	0	0	0
OTU_587	0	0	0	0	0	0	0	0	0	0	0	0	0	0	0	0	0	0	0	0	0	0	0	0	0	0	0	0	0	0	0	0	0	0	0	0	0	0	0	0	0	0	0	0	0	0	0	0	0
OTU_680	0	0	0	0	0	0	0	0	0	0	0	0	0	0	0	0	0	0	0	0	0	0	0	0	0	0	0	0	0	0	0	0	0	0	0	0	0	0	0	0	0	0	0	0	0	0	0	0	0
OTU_877	0	0	0	0	0	0	0	0	0	0	0	0	0	0	0	0	0	0	0	0	0	0	0	0	0	0	0	0	0	0	0	0	0	0	0	0	0	0	0	0	0	0	0	0	0	0	0	0	0
OTU_954	0	0	0	0	0	0	0	0	0	0	0	0	0	0	0	0	0	0	0	0	0	0	0	0	0	0	0	0	0	0	0	0	0	0	0	0	0	0	0	0	0	0	0	0	0	0	0	0	0
OTU_217	0	0	0	0	0	0	0	0	0	0	0	0	0	0	0	0	0	0	0	0	0	0	0	0	0	0	0	0	0	0	0	0	0	0	0	0	0	0	0	0	0	0	0	0	0	0	0	0	0
OTU_280	0	0	0	0	0	0	0	0	0	0	0	0	0	0	0	0	0	0	0	0	0	0	0	0	0	0	0	0	0	0	0	0	0	0	0	0	0	0	0	0	0	0	0	0	0	0	0	0	0
OTU_340	0	0	0	0	0	0	0	0	0	0	0	0	0	0	0	0	0	0	0	0	0	0	0	0	0	0	0	0	0	0	0	0	0	0	0	0	0	0	0	0	0	0	0	0	0	0	0	0	0
OTU_354	0	0	0	0	0	0	0	0	0	0	0	0	0	0	0	0	0	0	0	0	0	0	0	0	0	0	0	0	0	0	0	0	0	0	0	0	0	0	0	0	0	0	0	0	0	0	0	0	0
OTU_625	0	0	0	0	0	0	0	0	0	0	0	0	0	0	0	0	0	0	0	0	0	0	0	0	0	0	0	0	0	0	0	0	0	0	0	0	0	0	0	0	0	0	0	0	0	0	0	0	0
OTU_707	0	0	0	0	0	0	0	0	0	0	0	0	0	0	0	0	0	0	0	0	0	0	0	0	0	0	0	0	0	0	0	0	0	0	0	0	0	0	0	0	0	0	0	0	0	0	0	0	0
OTU_749	0	0	0	0	0	0	0	0	0	0	0	0	0	0	0	0	0	0	0	0	0	0	0	0	0	0	0	0	0	0	0	0	0	0	0	0	0	0	0	0	0	0	0	0	0	0	0	0	0
OTU_893	0	0	0	0	0	0	0	0	0	0	0	0	0	0	0	0	0	0	0	0	0	0	0	0	0	0	0	0	0	0	0	0	0	0	0	0	0	0	0	0	0	0	0	0	0	0	0	0	0
OTU_957	0	0	0	0	0	0	0	0	0	0	0	0	0	0	0	0	0	0	0	0	0	0	0	0	0	0	0	0	0	0	0	0	0	0	0	0	0	0	0	0	0	0	0	0	0	0	0	0	0
OTU_318	0	2	3	26	0	8	3	1	29	20	0	10	8	8	0	26	0	0	0	0	8	5	0	12	23	7	12	26	11	59	1	11	0	0	0	0	6	5	3	3	0	0	0	0	68	16	5	0	2
OTU_681	0	0	0	0	0	0	0	0	0	0	0	0	0	0	0	0	0	0	0	0	0	0	0	0	0	0	0	0	0	0	0	0	0	0	0	0	0	0	0	0	0	0	0	0	0	0	0	0	0
OTU_941	0	0	0	0	0	0	0	0	0	0	0	0	0	0	0	0	0	0	0	0	0	0	0	0	0	0	0	0	0	0	0	0	0	0	0	0	0	0	0	0	0	0	0	0	0	0	0	0	0
OTU_958	0	0	0	0	0	0	0	0	0	0	0	0	0	0	0	0	0	0	0	0	0	0	0	0	0	0	0	0	0	0	0	0	0	0	0	0	0	0	0	0	0	0	0	0	0	0	0	0	0
OTU_965	0	0	0	0	0	0	0	0	0	0	0	0	0	0	0	0	0	0	0	0	0	0	0	0	0	0	0	0	0	0	0	0	0	0	0	0	0	0	0	0	0	0	0	0	0	0	0	0	0
OTU_451	0	0	0	0	0	0	0	0	0	0	0	0	0	0	0	0	0	0	0	0	0	0	0	0	0	0	0	0	0	0	0	0	0	0	0	0	0	0	0	0	0	0	0	0	0	0	0	0	0
OTU_254	0	0	0	0	15	19	8	2	0	0	0	0	1	3	4	4	0	0	0	0	0	0	0	0	0	0	0	0	9	12	0	5	26	3	1	48	0	0	0	0	0	0	3	0	0	0	0	0	6
OTU_284	0	0	0	0	0	0	1	0	4	2	7	6	2	0	0	2	3	2	1	1	0	0	1	61	0	0	0	0	0	0	0	0	0	0	0	0	0	0	0	0	0	0	0	0	16	4	5	3	0
OTU_285	0	0	0	0	0	0	0	0	6	1	2	3	1	8	0	1	7	4	0	1	1	6	0	32	7	2	4	1	4	6	1	2	0	5	2	7	1	6	2	5	0	0	0	0	24	9	7	3	0
OTU_505	0	0	0	0	0	4	0	3	2	4	0	1	0	3	0	0	0	0	0	0	0	0	0	0	0	0	0	0	0	0	0	0	1	8	0	18	0	0	0	0	0	0	0	0	0	0	0	0	0
OTU_372	0	0	0	0	0	0	0	0	0	0	0	0	0	0	0	0	0	0	0	0	0	0	0	0	0	0	0	0	0	0	0	0	0	0	0	0	0	0	0	0	0	0	0	0	0	0	0	0	0
OTU_932	0	0	0	0	0	0	0	0	0	0	0	0	0	0	0	0	0	0	0	0	0	0	0	0	0	0	0	0	0	0	0	0	0	0	0	0	0	0	0	0	0	0	0	0	0	0	0	0	0
OTU_168	0	0	0	0	0	0	0	0	0	0	0	0	0	0	0	0	0	0	0	0	0	0	0	0	0	0	0	0	0	0	0	0	0	0	0	0	0	0	0	0	0	0	0	0	0	0	0	0	0
OTU_722	0	0	0	0	0	0	0	0	0	0	0	0	0	0	0	0	0	0	0	0	0	0	0	0	0	0	0	0	0	0	0	0	0	0	0	0	0	0	0	0	0	0	0	0	0	0	0	0	0
OTU_109	0	0	0	0	226	19	55	12	4	0	0	54	0	5	0	0	0	3	3	6	2	1	0	0	0	1	1	0	32	26	5	13	0	3	5	0	35	71	48	28	17	2	5	21	2	42	0	3	5
OTU_515	0	0	0	0	0	0	0	0	0	0	0	0	0	0	0	0	0	0	0	0	0	0	0	0	0	0	0	0	0	0	0	0	0	0	0	0	0	0	0	0	0	0	0	0	0	0	0	0	0
OTU_560	0	0	0	0	0	0	0	0	0	0	0	0	0	0	0	0	0	0	0	0	0	0	0	0	0	0	0	0	0	0	0	0	0	0	0	0	0	0	0	0	0	0	0	0	0	0	0	0	0
OTU_26	1	1	0	0	3	0	1	16	0	0	13	0	1	0	1	0	1	0	0	1	0	0	6	73	0	2	7	0	0	0	0	0	0	0	0	0	0	5	0	1	4	0	0	0	0	3	0	0	1
OTU_269	0	0	0	0	0	0	0	0	0	0	0	0	0	0	0	0	0	0	0	0	0	0	0	0	0	0	0	0	0	0	0	0	0	0	0	0	0	0	0	0	0	0	0	0	0	0	0	0	0
OTU_361	0	0	0	0	0	0	0	0	0	0	0	0	0	0	0	0	0	0	0	0	0	0	0	0	0	0	0	0	0	0	0	0	0	0	0	0	0	0	0	0	0	0	0	0	0	0	0	0	0
OTU_959	0	0	0	0	0	0	0	0	0	0	0	0	0	0	0	0	0	0	0	0	0	0	0	0	0	0	0	0	0	0	0	0	0	0	0	0	0	0	0	0	0	0	0	0	0	0	0	0	0
OTU_176	0	0	0	0	0	0	0	0	0	0	0	0	0	0	0	0	0	0	0	0	0	0	0	0	0	0	0	0	0	0	0	0	0	0	0	0	0	0	0	0	0	0	0	0	0	0	0	0	0
OTU_872	0	0	0	0	0	0	0	0	0	0	0	0	0	0	0	0	0	0	0	0	0	0	0	0	0	0	0	0	0	0	0	0	0	0	0	0	0	0	0	0	0	0	0	0	0	0	0	0	0
OTU_410	0	0	0	0	0	0	0	0	0	0	0	0	0	0	0	0	0	0	0	0	0	0	0	0	0	0	0	0	0	0	0	0	0	0	0	0	0	0	0	0	0	0	0	0	0	0	0	0	0
OTU_355	0	0	0	0	0	0	0	0	0	0	0	0	0	0	0	0	0	0	0	0	0	0	0	0	0	0	0	0	0	0	0	0	0	0	0	0	0	0	0	0	0	0	0	0	0	0	0	0	0
OTU_421	0	0	0	0	0	0	0	0	0	0	0	0	0	0	0	0	0	0	0	0	0	0	0	0	0	0	0	0	0	0	0	0	0	0	0	0	0	0	0	0	0	0	0	0	0	0	0	0	0
OTU_490	0	0	0	0	0	0	0	0	0	0	0	0	0	0	0	0	0	0	0	0	0	0	0	0	0	0	0	0	0	0	0	0	0	0	0	0	0	0	0	0	0	0	0	0	0	0	0	0	0
OTU_761	1	0	0	1	0	0	0	0	0	0	0	0	0	0	0	0	0	0	0	0	0	0	0	0	0	0	0	0	0	0	0	0	0	0	0	0	0	0	0	0	0	0	0	0	0	0	0	0	0
OTU_702	0	0	0	0	0	0	0	0	0	0	0	0	0	0	0	0	0	0	0	0	0	0	0	0	0	0	0	0	0	0	0	0	0	0	0	0	0	0	0	0	0	0	0	0	0	0	0	0	0
OTU_695	0	0	0	0	0	0	0	0	0	0	0	0	0	0	0	0	0	0	0	0	0	0	0	0	0	0	0	0	0	0	0	0	0	0	0	0	0	0	0	0	0	0	0	0	0	0	0	0	0
OTU_297	0	0	0	0	0	0	0	0	0	0	0	0	0	0	0	0	0	0	0	0	0	0	0	0	0	0	0	0	0	0	0	0	0	0	0	0	0	0	0	0	0	0	0	0	0	0	0	0	0
OTU_739	0	0	0	0	0	0	0	0	0	0	0	0	0	0	0	0	0	0	0	0	0	0	0	0	0	0	0	0	0	0	0	0	0	0	0	0	0	0	0	0	0	0	0	0	0	0	0	0	0
OTU_949	0	0	0	0	0	0	0	0	0	0	0	0	0	0	0	0	0	0	0	0	0	0	0	0	0	0	0	0	0	0	0	0	0	0	0	0	0	0	0	0	0	0	0	0	0	0	0	0	0
OTU_231	0	0	0	0	0	0	0	0	0	0	0	0	0	0	0	0	0	0	0	0	0	0	0	0	0	0	0	0	0	0	0	0	0	0	0	0	0	0	0	0	0	0	0	0	0	0	0	0	0
OTU_65	0	0	0	0	0	0	0	0	0	0	0	3	0	0	0	0	0	23	0	87	0	0	0	0	0	0	0	0	0	0	0	0	0	0	0	0	2	0	0	47	0	0	0	0	0	1	0	0	0
OTU_735	0	0	0	0	0	0	0	0	0	0	0	0	0	0	0	0	0	0	0	0	0	0	0	0	0	0	0	0	0	0	0	0	0	0	0	0	1	17	0	1	2	0	1	1	2	25	0	1	0
OTU_1	1	0	0	1	0	0	2	2	3741	1984	6841	10206	9699	3115	5770	1271	7658	3302	6043	11745	775	224	12463	40337	0	2	2	1	3248	2542	3323	7005	513	8886	10519	1138	8487	34374	4725	6472	18841	8488	12010	17462	7210	13297	739	2292	2030
OTU_12	0	0	0	0	0	0	0	0	0	0	0	0	0	0	0	0	0	0	1	0	0	0	0	0	1	0	0	0	0	0	0	0	0	0	0	0	0	0	0	0	0	0	0	0	0	0	0	0	0
OTU_14	0	1	0	0	0	0	0	0	0	0	0	0	0	11	1	4	0	0	3	0	2	4	0	1	1	0	2	1	2	3	1	1	0	0	1	0	0	0	0	0	0	0	0	0	0	0	0	0	0
OTU_17	0	0	0	0	0	0	0	0	0	0	0	0	0	0	0	0	1	0	1	0	0	6	1	1	0	0	0	1	2	3	0	2	0	0	0	0	0	0	0	3	0	0	0	0	0	0	0	0	0
OTU_23	0	0	0	0	0	0	0	0	0	0	0	0	0	2	0	1	0	0	0	0	0	0	0	0	0	0	0	1	1	1	0	0	1	0	1	0	1395	8299	640	1261	0	0	0	0	1	2623	0	0	0
OTU_64	0	0	0	0	0	0	0	0	0	0	0	0	0	0	0	0	0	0	0	0	3	0	0	0	0	0	1	0	1275	1024	1427	4934	0	0	0	0	0	0	0	0	0	0	0	0	0	0	0	0	0
OTU_94	0	0	0	0	0	0	0	0	226	234	2403	939	0	0	0	1	0	0	0	0	0	0	0	0	0	0	0	0	0	0	0	0	0	0	0	0	0	0	0	0	0	0	0	0	0	0	0	0	0
OTU_96	0	0	0	0	0	0	0	0	0	0	0	0	0	2	1	1	0	0	0	0	0	4	0	0	0	0	0	0	1	0	0	3	0	0	0	0	2	1	0	4	0	0	2	0	1476	507	290	1228	0
OTU_130	0	0	0	0	0	0	0	0	0	0	0	0	0	0	0	0	0	0	0	0	0	0	1	0	0	0	0	0	0	1	0	0	0	0	0	0	0	0	0	2	0	0	0	0	0	0	0	0	0
OTU_141	0	0	0	0	0	1	0	1	0	0	0	0	0	1	0	0	0	0	1	0	1	0	0	1	1	0	0	0	3	0	0	0	0	0	0	0	0	0	0	0	0	0	0	0	0	0	0	0	0
OTU_179	0	0	0	0	0	2	0	0	0	1	1	0	0	2	0	0	0	0	0	0	0	1	0	0	0	0	0	0	0	3	0	0	0	0	0	0	0	0	0	0	0	0	0	0	0	0	0	0	0
OTU_187	42	268	56	8	1449	44	0	0	26	5	107	47	0	0	0	0	0	0	0	0	40	8	25	217	0	0	0	0	0	0	0	0	0	0	0	0	0	0	0	0	0	0	0	0	0	0	0	0	0
OTU_190	0	0	0	0	2	1	0	0	0	0	1	0	0	1	0	0	0	0	0	0	0	0	0	0	0	0	0	0	0	1	0	0	0	0	0	0	0	0	0	0	0	0	0	0	0	1	0	0	0
OTU_191	0	0	0	0	1	0	0	0	0	0	0	0	1	2	0	0	0	0	0	0	0	2	0	0	0	0	0	0	1	0	1	3	0	0	0	0	0	0	0	1	0	0	0	0	0	0	0	0	0
OTU_298	0	0	0	0	0	0	0	0	0	0	0	0	0	0	0	0	0	0	0	0	0	0	0	0	0	0	0	0	0	0	0	0	0	0	0	0	0	0	0	1	0	0	0	0	0	1	0	0	0
OTU_300	0	0	0	0	0	0	0	0	0	0	0	0	0	0	0	0	0	0	0	0	0	0	0	0	0	0	0	0	71	105	127	566	0	0	0	1	0	0	0	0	0	0	0	0	143	22	47	34	0
OTU_334	0	0	0	0	0	0	0	0	0	0	0	0	0	0	0	0	0	0	0	0	0	0	0	0	0	0	0	0	0	0	0	0	0	0	0	0	0	0	0	0	0	0	0	0	0	0	0	0	0
OTU_360	0	0	0	0	0	0	0	0	0	0	0	0	0	0	0	0	0	0	0	0	0	0	0	0	0	0	0	0	0	0	0	0	0	0	0	0	0	0	0	0	0	0	0	0	0	0	0	0	0
OTU_375	0	0	0	0	0	0	0	0	0	0	0	0	0	0	0	0	0	0	0	0	0	0	0	0	0	0	0	0	0	0	0	0	0	0	0	0	0	0	0	0	0	0	0	0	0	0	0	0	0
OTU_382	0	0	0	0	0	0	0	0	0	0	0	0	0	0	0	0	0	0	0	0	0	0	0	0	0	0	0	0	0	0	0	0	0	0	0	0	0	0	0	0	0	0	0	0	0	0	0	0	0
OTU_465	0	0	0	0	0	0	0	1	0	0	0	0	0	0	0	0	0	0	0	0	0	0	0	0	0	0	0	0	0	0	0	0	0	0	0	0	0	0	0	0	0	0	0	0	0	0	0	0	0
OTU_627	0	0	0	0	0	0	0	0	0	0	0	0	0	0	0	0	0	0	0	0	0	0	0	0	0	0	0	0	0	0	0	0	0	0	0	0	0	1	0	0	0	0	0	0	2	0	0	1	0
OTU_634	0	0	0	0	0	0	0	0	0	0	0	0	0	0	0	0	0	0	0	0	0	0	0	0	0	0	0	0	0	0	0	0	0	0	0	0	0	0	0	0	0	0	0	0	0	0	0	0	0
OTU_696	0	0	0	0	0	0	0	0	0	0	0	0	0	0	0	0	0	0	0	0	0	0	0	0	0	0	0	0	0	0	0	0	0	0	0	0	0	0	0	0	0	0	0	0	0	0	0	0	0
OTU_574	0	0	0	0	0	0	0	0	0	0	0	0	0	0	0	0	0	0	0	0	0	0	0	0	0	0	0	0	0	0	0	0	0	0	0	0	0	0	0	0	0	0	0	0	0	0	0	0	0
OTU_966	0	0	0	0	3	11	4	1	7	3	2	0	0	2	0	2	2	2	3	0	0	5	0	1	10	7	4	10	1	4	0	1	9	0	0	1	0	1	3	0	0	2	0	1	6	1	5	3	2
OTU_466	0	0	0	0	0	0	0	0	0	0	0	0	0	0	0	0	0	0	0	0	0	0	0	0	0	0	0	0	0	0	0	0	0	0	0	0	0	0	0	0	0	0	0	0	0	0	0	0	0
OTU_517	0	0	0	0	0	0	0	0	0	0	0	0	0	0	0	0	0	0	0	0	0	0	0	0	0	0	0	0	0	0	0	0	0	0	0	0	0	0	0	0	0	0	0	0	0	0	0	0	0
OTU_49	2	7	1	2	0	9	6	10	372	157	2	53	10	54	17	340	228	68	239	36	11	12	0	1	54	50	32	71	3	1	0	24	54	1	21	2	1	0	0	0	0	0	14	0	0	0	0	0	5
OTU_98	108	65	120	220	14	23	9	8	4	5	16	4	10	69	0	20	6	0	3	0	15	7	0	17	60	11	32	17	2	0	0	0	48	10	23	19	5	1	4	2	8	8	4	4	42	25	16	19	2
OTU_194	116	1	41	14	0	1	0	0	0	0	1	0	0	5	15	35	0	0	0	0	63	35	5	0	12	1	5	3	0	5	2	0	4	42	24	245	8	13	0	0	5	0	11	0	133	50	100	159	4
OTU_504	0	0	0	0	0	0	0	0	0	0	0	0	0	0	0	0	0	0	0	0	0	0	0	0	0	0	0	0	0	0	0	0	0	0	0	0	0	0	0	0	0	0	0	0	0	0	0	0	0
OTU_744	0	0	0	0	0	0	0	0	0	0	0	0	0	0	0	0	0	0	0	0	0	0	0	0	0	0	0	0	0	0	0	0	0	0	0	0	0	0	0	0	0	0	0	0	0	0	0	0	0
OTU_838	0	0	0	0	0	0	0	0	0	0	0	0	0	0	0	0	0	0	0	0	0	0	0	0	0	0	0	0	0	0	0	0	0	0	0	0	0	0	0	0	0	0	0	0	0	0	0	0	0
OTU_870	0	0	0	0	0	0	0	0	0	0	3	0	0	0	0	0	0	0	0	0	0	0	0	0	0	0	0	0	0	0	0	0	0	0	0	0	0	0	0	0	0	0	0	0	0	0	0	0	0
OTU_40	0	0	0	0	0	0	0	0	0	0	0	0	0	0	0	0	0	0	0	0	0	0	0	0	0	0	0	0	0	0	0	0	0	0	0	0	0	0	0	0	0	0	1	0	0	0	0	0	0
OTU_607	0	0	0	0	0	0	0	0	0	0	0	0	0	0	0	0	0	0	0	0	0	0	0	0	0	0	0	0	0	0	0	0	0	0	0	0	0	0	0	0	0	0	0	0	0	0	0	0	0
OTU_871	0	0	0	0	0	0	0	0	0	0	0	0	0	0	0	0	0	0	0	0	0	0	0	0	0	0	0	0	0	0	0	0	0	0	0	0	0	2	0	0	0	0	0	0	0	0	0	0	0
OTU_287	0	0	0	0	0	0	0	0	0	0	0	0	0	0	0	0	0	0	0	0	0	0	0	0	0	0	0	0	0	0	0	0	0	0	0	0	0	0	0	0	0	0	0	0	0	0	0	0	0
OTU_87	0	0	0	0	0	0	0	0	0	0	0	0	0	0	0	0	0	0	0	0	0	0	0	0	0	0	0	0	0	0	0	0	0	0	0	0	0	0	0	0	0	0	0	0	0	0	0	0	0
OTU_56	0	0	0	0	0	0	0	0	0	0	0	0	0	0	0	0	0	0	0	0	0	0	0	0	0	0	0	0	0	0	0	0	0	0	0	0	0	0	0	0	0	0	0	0	0	0	0	0	0
OTU_558	0	0	0	0	0	0	0	0	0	0	0	0	0	0	0	0	0	0	0	0	0	0	0	0	0	0	0	0	0	0	0	0	0	0	0	0	0	0	0	0	0	0	0	0	0	0	0	0	0
OTU_145	0	0	0	0	0	0	0	0	0	0	0	0	0	0	0	0	0	0	0	0	0	0	0	0	0	0	0	0	0	0	0	0	0	0	0	0	0	0	0	0	0	0	0	0	0	0	0	0	0
OTU_206	0	0	0	0	0	0	0	0	0	0	0	0	0	0	0	0	0	0	0	0	0	0	0	0	0	0	0	0	0	0	0	0	0	0	0	0	0	0	0	0	0	0	0	0	0	0	0	0	0
OTU_635	0	0	0	0	0	0	0	0	0	0	0	0	0	0	0	0	0	0	0	0	0	0	0	0	0	0	0	0	0	0	0	0	0	0	0	0	0	0	0	0	0	0	0	0	0	0	0	0	0
OTU_656	0	0	0	0	0	0	0	0	0	0	0	0	0	0	0	0	0	0	0	0	0	0	0	0	0	0	0	0	0	0	0	0	0	0	0	0	0	0	0	0	0	0	0	0	0	0	0	0	0
OTU_685	0	0	0	0	0	0	0	0	0	0	0	0	0	0	0	0	0	0	0	0	0	0	0	0	0	0	0	0	0	0	0	0	0	0	0	0	0	0	0	0	0	0	0	0	0	0	0	0	0
OTU_440	0	0	0	0	0	0	0	0	0	0	0	0	0	0	0	0	0	0	0	0	0	0	0	0	0	0	0	0	0	0	0	0	1	0	0	0	0	2	0	0	0	1	0	0	2	1	0	2	1
OTU_973	0	0	0	0	0	0	0	0	2	0	3	2	5	1	0	0	0	0	1	0	0	0	0	0	0	0	0	0	0	0	0	0	0	0	0	0	0	0	0	0	0	0	0	0	0	0	0	0	0
OTU_564	0	0	0	0	0	0	0	0	0	0	0	0	0	0	0	0	0	0	0	0	0	0	0	0	0	0	0	0	0	0	0	0	0	0	0	0	0	0	0	0	0	0	0	0	0	0	0	0	0
OTU_874	1	1	4	0	3	0	0	0	0	2	0	0	0	5	1	2	6	7	6	0	0	4	0	1	8	7	3	6	5	2	0	1	0	0	0	0	0	0	0	0	0	0	1	0	2	0	0	2	0
OTU_516	0	0	0	0	0	0	0	0	0	0	0	0	0	0	0	0	0	0	0	0	0	0	0	0	0	0	0	0	0	0	0	0	0	0	0	0	0	0	0	0	0	0	0	0	0	0	0	0	0
OTU_548	0	0	0	0	0	0	0	0	4	2	2	3	0	11	1	5	1	1	0	0	2	4	0	1	0	0	0	0	1	3	0	1	0	0	0	0	0	0	0	0	0	0	0	0	0	0	0	0	0
OTU_563	0	0	0	0	0	0	0	0	0	0	0	0	0	0	0	0	0	0	0	0	0	0	0	0	0	0	0	0	0	0	0	1	0	0	0	0	0	0	0	0	0	0	0	0	0	0	0	0	0
OTU_983	0	0	0	0	0	0	0	0	1	0	0	0	0	0	0	0	0	0	0	0	0	0	0	0	0	0	0	0	0	0	0	0	0	0	0	0	0	0	0	0	0	0	0	0	0	0	0	0	0
OTU_72	0	0	0	0	0	0	0	0	0	0	0	0	0	0	0	0	0	0	0	0	0	0	0	0	0	0	0	0	0	0	0	0	0	0	0	0	0	0	0	0	0	0	0	0	0	0	0	0	0
OTU_773	0	0	0	0	0	0	0	0	0	0	0	0	0	0	0	0	0	0	0	0	0	0	0	0	0	0	0	0	0	0	0	0	0	0	0	0	0	0	0	0	0	0	0	0	0	0	0	0	0
OTU_850	0	0	0	0	0	0	0	0	0	0	0	0	0	0	0	0	0	0	0	0	0	0	0	0	0	0	0	0	0	0	0	0	0	0	0	0	0	0	0	0	0	0	0	0	0	0	0	0	0
OTU_854	0	1	0	0	0	9	0	1	0	0	0	0	0	1	0	0	0	0	0	0	0	0	0	0	0	0	0	0	0	0	0	0	0	0	0	0	0	0	0	0	0	0	0	0	0	0	0	0	0
OTU_122	0	0	0	0	0	0	0	0	0	0	0	0	0	0	0	0	0	0	0	0	0	0	0	0	0	0	0	0	0	0	0	0	0	0	0	0	0	0	0	0	0	0	0	0	0	0	0	0	0
OTU_936	0	0	0	0	0	0	0	0	0	0	0	0	0	0	0	0	0	0	0	0	0	0	0	0	0	0	0	0	0	0	0	0	0	0	0	0	0	0	0	0	0	0	0	0	0	0	0	0	0
OTU_951	0	0	0	0	0	0	0	0	0	0	0	0	0	0	0	0	0	0	0	0	0	0	0	0	0	0	0	0	0	0	0	0	0	0	0	0	0	0	0	0	0	0	0	0	0	0	0	0	0
OTU_448	0	0	0	0	0	0	0	0	0	0	0	0	0	0	0	0	0	0	0	0	0	0	0	0	0	0	0	0	0	0	0	0	0	0	0	0	0	0	0	0	0	0	0	0	0	0	0	0	0
OTU_526	0	0	0	0	0	0	0	0	0	0	0	0	0	0	0	0	0	0	0	0	0	0	0	0	0	0	0	0	0	0	0	0	0	0	0	0	0	0	0	0	0	0	0	0	0	0	0	0	0
OTU_7	71	118	164	2	19	2	6	41	3	9	42	19	3	5	22	2	3	7	13	11	12	1	7	82	1	2	23	2	2	15	42	12	2	12	28	1	13	30	4	11	11	5	18	8	3	14	0	3	12
OTU_172	0	0	0	0	2	0	0	1	0	0	1	0	0	0	3	0	0	0	0	1	2	0	0	18	0	0	1	0	0	0	2	1	0	2	3	0	1	2	0	0	0	0	0	0	0	1	0	1	0
OTU_278	0	0	0	0	0	0	0	0	0	0	0	0	0	0	0	0	0	0	0	0	0	0	0	0	0	0	0	0	0	0	0	0	0	0	0	0	0	0	0	0	0	0	0	0	0	0	0	0	0
OTU_358	0	0	0	0	0	0	0	0	0	0	0	0	0	0	0	0	0	0	0	0	0	0	0	0	0	0	0	0	0	0	0	0	0	0	0	0	0	0	0	0	0	0	0	0	0	0	0	0	0
OTU_9	227	262	493	351	86	322	397	155	256	154	68	36	7	268	53	326	120	194	243	49	64	313	19	1112	762	487	235	514	387	489	35	82	369	64	112	140	36	80	130	61	0	0	43	12	883	319	220	225	53
OTU_52	135	107	35	173	80	303	130	33	118	123	42	37	60	106	37	105	44	42	64	11	38	67	10	344	68	21	50	45	59	103	12	45	42	15	12	57	6	22	31	9	1	1	12	4	170	45	26	138	36
OTU_273	20	15	42	12	0	4	21	2	23	21	10	5	15	1	1	21	1	2	0	0	1	26	0	125	62	37	37	76	13	41	0	6	3	3	4	18	1	10	11	3	0	0	0	0	0	1	0	0	18
OTU_472	0	0	0	0	4	11	8	4	0	0	0	0	0	0	0	0	0	0	0	0	2	5	1	3	16	9	12	12	0	0	0	0	1	0	0	0	2	0	0	1	0	0	2	0	0	0	0	0	0
OTU_473	0	0	0	0	28	9	22	26	0	0	0	0	4	0	0	4	0	1	1	0	0	0	0	0	0	0	0	0	0	0	0	0	1	0	1	0	0	0	0	0	0	0	0	0	7	4	2	1	20
OTU_487	0	0	0	0	0	0	0	0	9	1	1	2	0	0	1	6	1	1	0	0	11	1	0	1	2	4	6	4	3	5	0	1	2	0	3	3	0	0	0	2	0	0	2	0	2	1	0	3	0
OTU_610	36	76	70	193	5	70	6	10	11	0	15	3	12	13	1	15	8	8	9	1	4	37	0	50	112	49	49	73	3	2	0	3	11	0	2	8	1	2	13	17	0	16	2	1	28	7	4	31	0
OTU_808	0	0	0	0	0	0	0	0	0	0	0	0	0	0	0	0	0	0	0	0	0	0	0	0	0	0	0	0	0	0	0	0	0	0	0	0	0	0	0	0	0	0	0	0	1	0	0	3	1
OTU_341	0	1	2	0	0	0	0	1	0	0	0	0	0	0	3	0	0	0	0	0	0	0	0	1	0	0	1	1	0	0	0	0	0	0	0	0	0	0	0	0	0	0	0	0	0	0	0	0	0
OTU_167	0	0	0	0	0	0	0	0	0	0	0	0	0	0	0	0	0	0	0	0	0	0	0	0	0	0	0	0	0	0	0	0	0	0	0	0	0	0	0	0	0	0	0	0	0	0	0	0	0
OTU_399	0	0	0	0	0	0	0	0	0	0	0	0	0	0	0	0	0	0	0	0	0	0	0	0	0	0	0	0	0	0	0	0	0	0	0	0	0	0	0	0	0	0	0	0	0	0	0	0	0
OTU_811	0	0	0	0	0	0	0	0	0	0	0	0	0	0	0	0	0	0	0	0	0	0	0	0	0	0	0	0	0	0	0	0	0	0	0	0	0	0	0	0	0	0	0	0	0	0	0	0	0
OTU_102	0	0	0	0	0	0	0	0	0	0	0	0	4	1	0	0	2	4	10	0	2	0	2	9	0	0	2	0	0	0	0	0	0	0	5	0	4	5	1	18	0	1	2	3	0	3	3	3	2
OTU_244	0	0	0	0	0	0	0	0	0	0	0	0	0	0	0	0	0	0	0	0	0	0	0	0	0	0	0	0	0	0	0	0	0	0	0	0	0	0	0	0	0	0	0	0	0	0	0	0	0
OTU_281	0	0	0	0	0	0	0	0	0	0	0	0	0	0	0	0	0	0	0	0	0	0	0	0	0	0	0	0	0	0	0	0	0	0	0	0	0	0	0	0	0	0	0	0	0	0	0	0	0
OTU_532	0	0	0	0	0	0	0	0	0	0	0	0	0	0	0	0	0	0	0	0	0	0	0	0	0	0	0	0	0	0	0	0	0	0	0	0	0	0	0	0	0	0	0	0	0	0	0	0	0
OTU_682	0	0	0	0	0	0	0	0	0	0	0	0	0	0	0	0	0	0	0	0	0	0	0	0	0	0	0	0	0	0	0	0	0	0	0	0	0	0	0	0	0	0	0	0	0	0	0	0	0
OTU_302	0	0	0	0	0	0	0	0	0	0	0	0	0	0	0	0	0	0	0	0	0	0	0	0	0	0	0	0	0	0	0	0	0	0	0	0	0	0	0	0	0	0	0	0	0	0	0	0	0
OTU_3	0	5	60	3	40	17	5	11	51	3	309	78	4	21	0	5	0	8	5	20	0	2	13	1653	6	2	181	7	19	26	2	77	0	11	26	0	0	4	3	50	116	56	71	105	14	7	0	1	24
OTU_626	0	0	0	0	0	0	0	0	0	0	0	0	0	0	0	0	0	0	0	0	0	0	0	0	0	0	0	0	0	0	0	0	0	0	0	0	0	0	0	0	0	0	0	0	0	0	0	0	0
OTU_845	0	0	0	0	0	0	0	0	0	0	0	0	0	0	0	0	0	0	0	0	0	0	0	0	0	0	0	0	0	0	0	0	0	0	0	0	0	0	0	0	0	0	0	0	0	0	0	0	0
OTU_855	0	0	0	0	0	0	0	0	0	0	0	0	0	0	0	0	0	0	0	0	0	0	0	0	0	0	0	0	0	0	0	0	0	0	0	0	0	0	0	0	0	0	0	0	0	0	0	0	0
OTU_996	0	0	0	0	0	0	0	0	0	0	0	0	0	0	0	0	0	0	0	0	0	0	0	0	0	0	0	0	0	0	0	0	0	0	0	0	0	0	0	0	0	0	0	0	0	0	0	0	0
OTU_82	0	0	0	0	28	141	20	38	0	0	1	0	0	1	0	0	0	0	1	0	0	23	1	221	3	0	0	1	28	10	1	5	0	38	0	20	0	0	2	4	0	0	2	0	0	3	0	0	0
OTU_993	0	0	0	0	0	0	0	0	0	0	0	0	0	0	0	0	0	0	0	0	0	0	0	0	0	0	0	0	0	0	0	0	0	0	0	0	0	0	0	0	0	0	0	0	0	0	0	0	0
OTU_402	0	0	0	0	0	0	0	0	0	0	0	0	0	0	0	0	0	0	0	0	0	0	0	0	0	0	0	0	0	0	0	0	0	0	0	0	0	0	0	0	0	0	0	0	0	0	0	0	0
OTU_146	0	0	0	0	0	0	0	0	0	0	0	0	0	0	0	0	0	0	0	0	0	0	0	0	0	0	0	0	0	0	0	0	0	0	0	0	0	0	0	0	0	0	0	0	0	0	0	0	0
OTU_409	0	0	0	0	0	0	0	0	0	0	0	0	0	0	0	0	0	0	0	0	0	0	0	0	0	0	0	0	0	0	0	0	0	0	0	0	0	0	0	0	0	0	0	0	0	0	0	0	0
OTU_743	0	0	0	0	0	0	0	0	0	0	0	0	0	0	0	0	0	0	0	0	0	0	0	0	0	0	0	0	0	0	0	0	0	0	0	0	0	0	0	0	0	0	0	0	0	0	0	0	0
OTU_385	0	0	0	0	0	0	0	0	0	0	0	0	0	4	0	0	0	0	0	0	0	0	0	1	0	0	0	0	0	0	0	0	0	0	0	0	4	0	0	0	0	0	0	0	0	2	0	0	0
OTU_422	0	0	0	0	0	0	0	0	0	0	0	0	0	0	0	0	0	0	0	0	0	0	0	0	0	0	0	0	0	0	0	0	0	0	0	0	0	0	0	0	0	0	0	0	0	0	0	0	0
OTU_628	0	0	0	0	0	0	0	0	0	0	0	0	0	0	0	0	0	0	0	0	0	0	0	0	0	0	0	0	0	0	0	0	0	0	0	0	0	0	0	0	0	0	0	0	0	0	0	0	0
OTU_162	1	3	1	0	6	0	0	4	0	0	1	1	0	0	1	1	0	0	1	7	0	0	1	31	0	0	11	2	0	0	0	0	0	0	0	0	2	3	1	1	0	2	0	0	0	3	0	0	1
OTU_821	0	0	0	0	0	0	0	0	0	0	0	0	0	0	0	0	0	0	0	0	0	0	0	0	0	0	0	0	0	0	0	0	0	0	0	0	0	0	0	0	0	0	0	0	0	0	0	0	0
OTU_228	1	20	0	0	13	2	0	2	6	3	34	1	7	1	17	16	6	5	8	32	0	8	1	332	0	0	0	0	0	0	0	0	6	0	53	0	8	196	9	0	9	8	23	5	7	105	0	10	24
OTU_962	0	0	0	0	0	0	0	0	0	0	0	0	0	0	0	0	0	0	0	0	0	0	0	0	0	0	0	0	0	0	0	0	0	0	0	0	0	0	0	0	0	0	0	0	0	0	0	0	0
OTU_459	0	0	0	0	0	0	0	0	0	0	0	0	0	0	0	0	0	0	0	0	0	0	0	0	0	0	0	0	0	0	0	0	0	0	0	0	0	0	0	0	0	0	0	0	0	0	0	0	0
OTU_641	0	0	0	0	0	0	0	0	0	0	0	0	0	0	0	12	1	1	0	0	2	0	0	0	2	3	3	0	3	5	0	5	32	16	6	16	0	0	0	0	0	0	4	0	0	0	0	0	0
OTU_984	0	0	0	0	0	0	0	0	0	0	0	0	0	0	0	0	0	0	0	0	0	0	0	0	0	0	0	0	0	0	0	0	0	0	0	0	0	0	0	0	0	0	0	0	0	0	0	0	0
OTU_990	0	0	0	0	0	0	0	0	0	0	0	0	0	0	0	0	0	0	0	0	0	0	0	0	0	0	0	0	0	0	0	0	0	0	0	0	0	0	0	0	0	0	0	0	0	0	0	0	0
OTU_426	0	0	0	0	0	0	0	0	0	0	0	0	0	0	0	0	0	0	0	0	0	0	0	0	0	0	0	0	0	0	0	0	0	0	0	0	0	0	0	0	0	0	0	0	0	0	0	0	0
OTU_643	0	0	0	0	0	0	0	0	0	0	0	0	0	0	0	0	0	0	0	0	0	0	0	0	0	0	0	0	0	0	0	0	0	0	0	0	0	0	0	0	0	0	0	0	0	0	0	0	0
OTU_729	0	0	0	0	0	0	0	0	0	0	0	0	0	0	0	0	0	0	0	0	0	0	0	0	0	0	0	0	0	0	0	0	0	0	0	0	0	0	0	0	0	0	0	0	0	0	0	0	0
OTU_674	0	0	0	0	0	0	0	0	0	0	0	0	0	0	0	0	0	0	0	0	0	0	0	0	0	0	0	0	0	0	0	0	0	0	0	0	0	0	0	0	0	0	0	0	0	0	0	0	0
OTU_836	0	0	0	0	0	0	0	0	0	0	0	0	0	0	0	0	0	0	0	0	0	0	0	0	0	0	0	0	0	0	0	0	0	0	0	0	0	0	0	0	0	0	0	0	0	0	0	0	0
OTU_963	0	0	0	0	0	0	0	0	0	0	0	0	0	0	0	0	0	0	0	0	0	0	0	0	0	0	0	0	0	0	0	0	0	0	0	0	0	0	0	0	0	0	0	0	0	0	0	0	0
OTU_673	0	0	0	0	0	0	0	0	0	0	0	0	0	0	0	0	0	0	0	0	0	0	0	0	0	0	0	0	0	0	0	0	0	0	0	0	0	0	0	0	0	0	0	0	0	0	0	0	0
OTU_767	0	0	0	0	0	0	0	0	0	0	0	0	0	0	0	0	0	0	0	0	0	0	0	0	0	0	0	0	0	0	0	0	0	0	0	0	0	0	0	0	0	0	0	0	0	0	0	0	0
OTU_458	0	0	0	0	0	0	0	0	0	0	0	0	0	0	0	0	0	0	0	0	0	0	0	0	0	0	0	0	0	0	0	0	0	1	0	0	0	0	0	0	0	0	0	0	0	0	0	0	0
OTU_493	0	0	0	0	0	0	0	0	0	0	0	0	0	0	0	0	0	0	0	0	0	0	0	0	0	0	0	0	0	0	0	0	0	0	0	0	0	0	0	0	0	0	0	0	0	0	0	0	0
OTU_573	0	0	0	0	0	0	0	0	0	0	0	0	0	0	0	0	0	0	0	0	0	0	0	0	0	0	0	0	0	0	0	0	0	0	0	0	0	0	0	0	0	0	0	0	0	0	0	0	0
OTU_582	0	0	0	0	0	0	0	0	0	0	0	0	0	0	0	0	0	0	0	0	0	0	0	0	0	0	0	0	0	0	0	0	0	0	0	0	0	0	0	0	0	0	0	0	0	0	0	0	0
OTU_1006	0	0	0	0	0	0	0	0	0	0	0	0	0	0	0	0	0	0	0	0	0	0	0	0	0	0	0	0	0	0	0	0	0	0	0	0	0	0	0	0	0	0	0	0	0	0	0	0	0
OTU_262	0	0	0	0	0	0	0	0	0	0	0	0	0	0	0	4	0	0	0	0	1	0	0	0	0	0	0	0	0	0	0	0	0	0	0	0	0	0	0	0	0	0	0	0	0	0	0	0	0
OTU_294	0	0	1	0	1	0	0	0	0	0	0	0	0	1	0	0	0	0	0	0	0	0	0	0	0	0	0	0	0	2	0	0	0	0	0	0	0	0	0	2	0	0	0	0	0	0	0	0	0
OTU_703	0	0	0	0	0	0	0	0	0	0	0	0	0	0	0	0	0	0	0	0	0	0	0	0	0	0	0	0	0	0	0	0	0	0	0	0	0	0	0	0	0	0	0	0	0	0	0	0	0
OTU_415	0	0	0	0	0	0	0	0	0	0	0	0	0	0	0	0	0	0	0	0	0	0	0	0	0	0	0	0	0	0	0	0	0	0	0	0	0	0	0	0	0	0	0	0	0	0	0	0	0
OTU_439	0	0	0	0	0	0	0	0	0	0	0	0	0	0	0	0	0	0	0	0	0	0	0	0	0	0	0	0	0	0	0	0	0	0	0	0	0	0	0	0	0	0	0	0	0	0	0	0	0
OTU_507	0	0	0	0	0	0	0	0	1	0	0	0	0	0	1	1	0	0	0	0	0	0	0	6	1	1	1	0	2	1	0	0	1	0	0	0	0	0	0	0	0	0	0	0	0	0	0	0	0
OTU_753	0	0	0	0	0	0	0	0	0	0	0	0	0	0	0	0	0	0	0	0	0	0	0	0	0	0	0	0	0	0	0	0	0	0	0	0	0	0	0	0	0	0	0	0	0	0	0	0	0
OTU_540	0	0	0	0	0	0	0	0	0	0	0	0	0	0	0	0	0	0	0	0	0	0	0	0	0	0	0	0	0	0	0	0	0	0	0	0	0	0	0	0	0	0	0	0	0	0	0	0	0
OTU_797	0	0	0	0	0	0	0	0	0	0	0	0	0	0	0	0	0	0	0	0	0	0	0	0	0	0	0	0	0	1	0	0	0	0	0	0	0	0	0	0	0	0	0	0	0	0	0	0	0
OTU_868	0	0	0	0	0	0	0	0	0	0	0	0	0	0	0	0	0	0	0	0	0	0	0	0	0	0	0	0	0	0	0	0	0	0	0	0	0	0	0	0	0	0	0	0	0	0	0	0	0
OTU_59	28	60	31	296	0	21	1	3	5	450	9	7	71	7	1	6	24	4	27	9	1	3	5	291	468	495	287	291	69	199	18	159	8	0	27	5	0	3	8	1	10	19	18	4	52	309	112	32	3
OTU_324	4	2	1	1	4	14	5	0	27	39	1	5	3	33	0	13	4	7	4	0	0	10	0	3	15	10	7	14	19	5	0	2	16	3	2	19	0	0	6	1	1	6	0	1	19	7	13	11	2
OTU_346	0	0	0	0	0	0	0	0	0	0	0	0	0	0	0	0	0	0	0	0	0	0	0	0	0	0	0	0	0	0	0	0	0	0	0	0	0	0	0	0	0	0	0	0	0	0	0	0	0
OTU_367	0	0	0	0	1	41	2	4	3	0	0	0	0	44	0	0	4	4	25	2	0	15	0	3	65	30	14	34	17	20	1	14	19	1	5	14	0	5	0	0	1	7	3	1	56	5	4	16	0
OTU_431	0	0	0	0	0	0	0	0	0	0	0	0	0	0	0	0	0	0	0	0	0	0	0	0	0	0	0	0	0	0	0	0	0	0	0	0	0	0	0	0	0	0	0	0	0	0	0	0	0
OTU_549	0	0	0	0	0	0	0	0	0	0	0	0	0	0	0	0	0	0	0	0	0	0	0	0	0	0	0	0	0	0	0	0	0	0	0	0	0	0	0	0	0	0	0	0	0	0	0	0	0
OTU_620	0	0	0	0	0	0	0	0	0	0	0	0	0	0	0	0	0	0	0	0	0	0	0	0	0	0	0	0	0	0	0	0	0	0	0	0	0	0	0	0	0	0	0	0	0	0	0	0	0
OTU_670	0	0	0	0	0	0	0	0	0	0	0	0	0	0	0	0	0	0	0	0	0	0	0	0	0	0	0	0	0	0	0	0	0	0	0	0	0	0	0	0	0	0	0	0	0	0	0	0	0
OTU_859	0	0	0	0	0	0	0	0	2	3	3	1	0	5	0	0	2	18	8	2	0	3	0	0	4	10	2	5	16	2	0	2	3	1	0	1	0	0	0	0	0	0	0	0	9	0	1	10	0
OTU_117	0	0	0	0	0	0	0	0	0	0	0	0	0	0	0	0	0	0	0	0	0	0	0	0	0	0	0	0	0	0	0	0	0	0	0	0	0	0	0	0	0	0	0	0	0	0	0	0	0
OTU_446	0	0	0	0	0	0	0	0	0	0	0	0	0	0	0	0	0	0	0	0	0	0	0	0	0	0	0	0	0	0	0	0	0	0	0	0	0	0	0	0	0	0	0	0	0	0	0	0	0
OTU_469	0	0	0	0	0	0	0	0	0	0	0	0	0	0	0	0	0	0	0	0	0	1	0	0	0	0	0	0	0	0	0	0	0	0	0	0	0	0	0	0	1	0	0	0	1	5	0	0	0
OTU_483	0	0	0	0	0	0	0	0	0	0	0	0	0	0	0	0	0	0	0	0	0	0	0	0	0	0	0	0	0	0	0	0	0	0	0	0	0	0	0	0	0	0	0	0	0	0	0	0	0
OTU_734	0	0	0	0	0	0	0	0	0	0	0	0	0	0	0	0	0	0	0	0	0	0	0	0	0	0	0	0	0	0	0	0	0	0	0	0	0	0	0	0	0	0	0	0	0	0	0	0	0
OTU_746	0	0	0	0	0	0	0	0	0	0	0	0	0	0	0	0	0	0	0	0	0	0	0	0	0	0	0	0	1	0	0	0	0	0	0	0	0	0	0	0	0	0	0	0	0	0	0	0	0
OTU_964	0	0	0	0	0	0	0	0	0	0	0	0	0	0	0	0	0	0	0	0	0	0	0	0	0	0	0	0	0	0	0	0	0	0	0	0	0	0	0	0	0	0	0	0	0	0	0	0	0
OTU_69	0	0	0	0	0	2	0	0	0	0	0	0	0	1	0	0	0	0	0	0	0	3	0	1	0	0	0	0	0	0	0	0	0	0	0	0	0	0	0	0	0	0	0	0	0	2	0	0	0
OTU_252	0	0	0	0	0	0	0	0	0	0	0	0	0	0	0	0	0	0	0	0	0	1	0	0	0	0	0	0	0	0	0	0	0	0	0	0	0	0	0	0	0	0	0	0	0	0	0	0	0
OTU_293	0	0	0	0	0	0	0	0	0	0	0	0	0	0	0	0	0	0	0	0	0	0	0	0	0	0	0	0	0	0	0	0	0	0	0	0	0	0	0	0	0	0	0	0	0	0	0	0	0
OTU_165	0	0	0	0	0	0	0	0	0	0	0	0	0	0	0	0	0	0	0	0	0	0	0	0	0	0	0	0	0	0	0	0	0	0	0	0	0	0	0	0	0	0	0	0	209	191	78	99	0
OTU_666	0	0	0	0	0	0	0	0	0	0	0	0	0	0	0	0	0	0	0	0	0	0	0	0	0	0	0	0	0	0	0	0	0	0	0	0	0	0	0	0	0	0	0	0	0	0	0	0	0
OTU_846	0	0	0	0	0	0	0	0	0	0	0	0	0	0	0	0	0	0	0	0	0	0	0	0	0	0	0	0	0	0	0	0	0	0	0	0	0	0	0	0	0	0	0	0	0	0	0	0	0
OTU_348	0	0	0	0	0	0	0	0	0	0	0	0	0	0	0	0	0	0	0	0	0	0	0	0	0	0	0	0	0	0	0	0	0	0	0	0	0	0	0	0	0	0	0	0	0	0	0	0	0
OTU_986	0	0	0	0	0	0	0	0	0	0	0	0	0	0	0	0	0	0	0	0	0	0	0	0	0	0	0	0	0	0	0	0	0	0	0	0	0	0	0	0	0	0	0	0	0	0	0	0	0
OTU_342	0	0	0	0	0	0	0	0	0	0	0	0	0	0	0	0	0	0	0	0	0	0	0	0	0	0	0	0	0	0	0	0	0	0	0	0	0	0	0	0	0	0	0	0	0	0	0	0	0
OTU_766	0	0	0	0	0	0	0	0	0	0	0	0	0	0	0	0	0	0	0	0	0	0	0	0	0	0	0	0	0	0	0	0	0	0	0	0	0	0	0	0	0	0	0	0	0	0	0	0	0
OTU_68	0	0	0	0	0	0	0	0	0	0	0	0	0	0	0	0	0	0	0	0	0	0	0	0	0	0	0	0	0	0	0	0	0	0	0	0	0	0	0	0	0	0	0	0	0	0	0	0	0
OTU_89	0	0	0	0	0	0	0	0	0	0	0	0	0	0	0	0	0	0	0	0	0	0	0	0	0	0	0	0	0	0	0	0	0	0	0	0	0	0	0	0	0	0	0	0	0	0	0	0	0
OTU_149	0	0	0	0	0	0	0	0	0	0	0	0	0	0	0	0	0	0	0	0	0	0	0	0	0	0	0	0	0	0	0	0	0	0	0	0	0	0	0	0	0	0	0	0	0	0	0	0	0
OTU_155	0	0	0	0	0	0	0	0	0	0	0	0	0	0	0	0	0	0	0	0	0	0	0	0	0	0	0	0	0	0	0	0	0	0	0	0	0	0	0	0	0	0	0	0	0	0	0	0	0
OTU_164	0	0	0	0	0	0	0	1	0	0	1	0	0	0	0	0	0	0	0	0	0	0	0	0	0	0	0	0	0	0	0	0	0	0	0	0	0	0	0	0	0	0	0	0	0	0	0	0	0
OTU_223	0	0	0	0	0	0	0	0	0	0	0	0	0	0	0	0	0	0	0	0	0	0	0	0	0	0	0	0	0	0	0	0	0	0	0	0	0	0	0	0	0	0	0	0	0	0	0	0	0
OTU_265	0	0	0	0	0	0	0	0	0	0	0	0	0	0	0	0	0	0	0	0	0	0	0	0	0	0	0	0	0	0	0	0	0	0	0	0	0	0	0	0	0	0	0	0	0	0	0	0	0
OTU_533	0	0	0	0	0	0	0	0	0	0	0	0	0	0	0	0	0	0	0	0	0	0	0	0	0	0	0	0	0	0	0	0	0	0	0	0	0	0	0	0	0	0	0	0	2	3	0	2	0
OTU_664	0	0	0	0	0	0	0	0	0	0	0	0	0	0	0	0	0	0	0	0	0	0	0	0	0	0	0	0	0	0	0	0	0	0	0	0	0	0	0	0	0	0	0	0	0	0	0	0	0
OTU_745	0	0	0	0	0	0	0	0	0	0	0	0	0	0	0	0	0	0	0	0	0	0	0	0	0	0	0	0	0	0	0	0	0	0	0	0	0	0	0	0	0	0	0	0	0	0	0	0	0
OTU_774	0	0	0	0	0	0	0	0	0	0	0	0	0	0	0	0	0	0	0	0	0	0	0	0	0	0	0	0	0	0	0	0	0	0	0	0	0	0	0	0	0	0	0	0	0	0	0	0	0
OTU_495	0	0	0	0	0	0	0	0	5	1	4	1	0	0	0	0	0	0	0	0	0	0	0	0	0	0	0	0	5	2	0	1	0	0	0	0	0	0	0	0	0	0	0	0	0	0	0	0	0
OTU_945	0	0	0	0	0	0	0	0	0	0	0	0	0	0	0	0	0	0	0	0	0	0	0	0	0	0	0	0	0	0	0	0	0	0	0	0	0	0	0	0	0	0	0	0	0	0	0	0	0
OTU_10	0	0	0	0	0	0	0	0	0	0	0	0	0	0	0	0	0	0	0	0	0	0	0	0	0	0	0	0	0	0	0	0	0	0	0	0	0	0	0	0	0	0	0	0	0	0	0	0	0
OTU_169	0	0	0	0	0	0	0	0	0	0	0	0	0	0	0	0	0	0	0	0	0	0	0	0	0	0	0	0	0	0	0	0	0	0	0	0	0	0	0	0	0	0	0	0	0	0	0	0	0
OTU_423	0	0	0	0	0	0	0	0	0	0	0	0	0	0	0	0	0	0	0	0	0	0	0	0	0	0	0	0	0	0	0	0	0	0	0	0	0	0	0	0	0	0	0	0	0	0	0	0	0
OTU_442	0	0	0	0	0	0	0	0	0	0	0	0	0	0	0	0	0	0	0	0	0	0	0	0	0	0	0	0	0	0	0	0	0	0	0	0	0	0	0	0	0	0	0	0	0	0	0	0	0
OTU_600	0	0	0	0	0	0	0	0	0	0	0	0	0	0	0	0	0	0	0	0	0	0	0	0	0	0	0	0	0	0	0	0	0	0	0	0	0	0	0	0	0	0	0	0	0	0	0	0	0
OTU_672	0	0	0	0	0	0	0	0	0	0	0	0	0	0	0	0	0	0	0	0	0	0	0	0	0	0	0	0	0	0	0	0	0	0	0	0	0	0	0	0	0	0	0	0	0	0	0	0	0
OTU_865	0	0	0	0	0	0	0	0	0	0	0	0	0	0	0	0	0	0	0	0	0	0	0	0	0	0	0	0	0	0	0	0	0	0	0	0	0	0	0	0	0	0	0	0	0	0	0	0	0
OTU_63	0	0	0	0	0	0	0	0	0	0	0	0	0	0	0	0	0	0	0	0	0	3	0	0	0	0	1	0	1	0	0	0	0	0	0	0	0	0	0	0	0	0	0	0	1	1	0	0	0
OTU_584	0	0	0	0	0	0	0	0	0	0	0	0	0	0	0	0	0	0	0	0	0	0	0	0	0	0	0	0	0	0	0	0	0	0	0	0	0	0	0	0	0	0	0	0	0	0	0	0	0
OTU_559	0	0	0	0	0	0	0	0	0	0	0	0	0	0	0	0	0	0	0	0	0	0	0	0	0	0	0	0	0	0	0	0	0	0	0	0	0	0	0	0	0	0	0	0	0	0	0	0	0
OTU_288	0	0	0	0	0	0	0	0	0	0	0	0	0	0	0	0	0	0	0	0	0	0	0	0	0	0	0	0	0	0	0	0	0	0	0	0	0	0	0	0	0	0	0	0	0	0	0	0	0
OTU_126	0	0	0	0	27	21	38	17	0	0	2	10	0	8	0	0	0	0	0	0	0	0	0	0	0	5	2	0	2	1	0	9	0	0	0	0	8	80	1	35	8	1	1	8	0	39	1	1	5
OTU_356	0	0	0	0	0	0	0	0	0	0	0	0	0	0	0	0	0	0	0	0	0	0	0	0	0	0	0	0	0	0	0	0	0	0	0	0	0	0	0	0	0	0	0	0	0	0	0	0	0
OTU_435	0	0	0	0	0	0	0	0	0	0	0	0	0	0	0	0	0	0	0	0	0	0	0	0	0	0	0	0	0	0	0	0	0	0	0	0	0	0	0	0	0	0	0	0	0	0	0	0	0
OTU_928	0	0	0	0	0	0	0	0	0	0	0	0	0	0	0	0	0	0	0	0	0	0	0	0	0	0	0	0	0	0	0	0	0	0	0	0	0	0	0	0	0	0	0	0	0	0	0	0	0
OTU_51	0	0	0	0	0	0	0	0	0	0	0	0	0	0	0	0	0	0	0	0	0	0	0	0	0	0	0	0	0	0	0	0	0	0	0	0	0	0	0	0	0	0	0	0	0	0	0	0	0
OTU_106	0	0	0	0	0	0	0	0	1	0	10	0	1	1	1	2	3	2	7	7	0	0	0	0	1	0	1	0	0	1	0	3	0	0	0	0	0	2	0	1	3	0	9	14	0	0	0	11	1
OTU_313	0	0	0	0	0	0	0	0	0	0	0	0	0	0	0	0	0	0	0	0	0	0	0	0	0	0	0	0	0	0	0	0	0	0	0	0	0	0	0	0	0	0	0	0	0	0	0	0	0
OTU_427	0	0	0	0	0	0	0	0	0	0	0	0	0	0	0	0	0	0	0	0	0	0	0	0	0	0	0	0	0	0	0	0	0	0	0	0	0	0	0	0	0	0	0	0	0	0	0	0	0
OTU_708	0	0	0	0	0	0	0	0	0	0	0	0	0	0	0	0	0	0	0	0	0	0	0	0	0	0	0	0	0	0	0	0	0	0	0	0	0	0	0	0	0	0	0	0	0	0	0	0	0
OTU_801	0	0	0	0	0	0	0	0	0	0	0	0	0	0	0	0	0	0	0	0	0	0	0	0	0	0	0	0	0	0	0	0	0	0	0	0	0	0	0	0	0	0	0	0	0	0	0	0	0
OTU_135	0	0	0	0	0	0	0	0	0	0	0	0	0	0	0	0	0	0	0	0	0	0	0	0	0	0	0	0	0	0	0	0	0	0	0	0	0	0	0	0	0	0	0	0	0	0	0	0	0
OTU_209	0	0	0	0	0	0	0	0	0	0	0	0	0	0	0	0	0	0	0	0	0	0	0	0	0	0	0	0	0	0	0	0	0	0	0	0	0	0	0	0	0	0	0	0	0	0	0	0	0
OTU_476	0	0	0	0	0	0	0	0	0	0	0	0	0	0	0	0	0	0	0	0	0	0	0	0	0	0	0	0	0	0	0	0	0	0	0	0	0	0	0	0	0	0	0	0	0	0	0	0	1
OTU_210	0	0	0	0	0	0	0	0	0	0	0	0	0	0	0	0	0	0	0	0	0	0	0	0	0	0	0	0	0	0	0	0	0	0	0	0	0	0	0	0	0	0	0	0	0	0	0	0	0
OTU_527	0	0	0	0	0	0	0	0	0	0	0	0	0	0	0	0	0	0	0	0	0	0	0	0	0	0	0	0	0	0	0	0	0	0	0	0	0	0	0	0	0	0	0	0	0	0	0	0	0
OTU_591	0	0	0	0	0	0	0	0	0	0	0	0	0	0	0	0	0	0	0	0	0	0	0	0	0	0	0	0	0	0	0	0	0	0	0	0	0	0	0	0	0	0	0	0	0	0	0	0	0
OTU_835	0	0	0	0	0	0	0	0	0	0	0	0	0	0	0	0	0	0	0	0	0	0	0	0	0	0	0	0	0	0	0	0	0	0	0	0	0	0	0	0	0	0	0	0	0	0	0	0	0
OTU_910	0	0	0	0	0	0	0	0	0	0	0	0	0	0	0	0	0	0	0	0	0	0	0	0	0	0	0	0	0	0	0	0	0	0	0	0	0	0	0	0	0	0	0	0	0	0	0	0	0
OTU_195	2	0	2	0	4	47	18	4	11	2	1	0	2	10	0	6	3	3	4	0	28	23	0	16	6	2	6	3	5	6	1	4	4	0	0	0	1	0	1	0	0	0	0	0	16	8	2	1	2
OTU_544	0	0	0	0	0	0	0	0	0	0	0	0	0	0	0	0	0	0	0	0	0	0	0	0	0	0	0	0	0	0	0	0	0	0	0	0	0	0	0	0	0	0	0	0	0	0	0	0	0
OTU_649	0	0	0	0	0	0	0	0	0	0	0	0	0	0	0	0	0	0	0	0	0	0	0	0	0	0	0	0	0	0	0	0	0	0	0	0	0	0	0	0	0	0	0	0	0	0	0	0	0
OTU_331	0	0	0	0	0	0	0	0	0	0	0	0	0	0	0	0	0	0	0	0	0	0	0	0	0	0	0	0	0	0	0	0	0	0	0	0	0	0	0	0	0	0	0	0	0	0	0	0	0
OTU_724	0	0	0	0	0	0	0	0	0	0	0	0	0	0	0	0	0	0	0	0	0	0	0	0	0	0	0	0	0	0	0	0	0	0	0	0	0	0	0	0	0	0	0	0	0	0	0	0	0
OTU_799	0	0	0	0	0	1	0	0	0	0	0	0	0	0	0	0	0	0	0	0	0	0	0	0	0	0	0	0	0	0	0	0	0	0	0	0	0	0	0	0	0	0	0	0	0	0	0	0	0
OTU_220	0	0	0	0	0	0	0	0	0	0	0	0	0	0	0	0	0	0	0	0	0	0	0	0	0	0	0	0	0	0	0	0	0	0	0	0	0	0	0	0	0	0	0	0	0	0	0	0	0
OTU_299	0	0	0	0	0	0	0	0	0	0	0	0	0	0	0	0	0	0	0	0	0	0	0	0	0	0	0	0	0	0	0	0	0	0	0	0	0	0	0	0	0	0	0	0	0	0	0	0	0
OTU_534	0	0	0	0	0	0	0	0	0	0	0	0	0	0	0	0	0	0	0	0	0	0	0	0	0	0	0	0	0	0	0	0	0	0	0	0	0	0	0	0	0	0	0	0	0	0	0	0	0
OTU_639	0	0	0	0	0	0	0	0	0	0	0	0	0	0	0	0	0	0	0	0	0	0	0	0	0	0	0	0	0	0	0	0	0	0	0	0	0	0	0	0	0	0	0	0	0	0	0	0	0
OTU_879	0	0	0	0	0	0	0	0	0	0	0	0	0	0	0	0	0	0	0	0	0	0	0	0	0	0	0	0	0	0	0	0	0	0	0	0	0	0	0	0	0	0	0	0	0	0	0	0	0
OTU_1011	0	0	0	0	0	0	0	0	0	0	0	0	0	0	0	0	0	0	0	0	0	0	0	0	0	0	0	0	0	0	0	0	0	0	0	0	0	0	0	0	0	0	0	0	0	0	0	0	0
OTU_764	0	0	0	0	0	0	0	0	0	0	0	0	0	0	0	0	0	0	0	0	0	0	0	0	0	0	0	0	0	0	0	0	0	0	0	0	0	0	0	0	0	0	0	0	0	0	0	0	0
OTU_647	0	0	0	0	0	0	0	0	0	0	0	0	0	0	0	0	0	0	0	0	0	0	0	0	0	0	0	0	0	0	0	0	0	0	0	0	0	0	0	0	0	0	0	0	0	0	0	0	0
OTU_751	0	0	0	0	0	0	0	0	0	0	0	0	0	0	0	0	0	0	0	0	0	0	0	0	0	0	0	0	0	0	0	0	0	0	0	0	0	0	0	0	0	0	0	0	0	0	0	0	0
OTU_992	0	0	0	0	0	0	0	0	0	0	0	0	0	0	0	0	0	0	0	0	0	0	0	0	0	0	0	0	0	0	0	0	0	0	0	0	0	0	0	0	0	0	0	0	0	0	0	0	0
OTU_18	0	0	0	0	2033	130	91	113	0	0	4	5	0	4	0	0	0	0	0	0	0	0	0	1	2	24	1	0	2	9	11	133	0	0	0	0	58	220	6	228	106	65	50	78	0	81	0	0	30
OTU_260	0	0	0	0	0	0	0	0	0	0	0	0	0	0	0	0	0	0	0	0	0	0	0	0	0	0	0	0	0	0	0	0	0	0	0	0	0	0	0	0	0	0	0	0	0	0	0	0	0
OTU_396	0	0	0	0	0	0	0	0	0	0	0	0	0	0	0	0	0	0	0	0	0	0	0	0	0	0	0	0	0	0	0	0	0	0	0	0	0	1	0	0	0	0	0	0	0	0	0	0	0
OTU_857	0	0	0	0	0	0	0	0	0	0	0	0	0	0	0	0	0	0	0	0	0	0	0	0	0	0	0	0	0	0	0	0	0	0	0	0	0	0	0	0	0	0	0	0	0	0	0	0	0
OTU_24	0	0	0	0	529	29	66	323	95	0	19	796	0	116	66	65	17	40	35	23	65	16	1	17	46	49	211	41	19	0	12	36	0	0	0	0	0	0	0	0	53	21	13	8	0	0	0	0	138
OTU_92	11	31	29	4	1	0	42	0	0	0	0	0	0	0	0	0	0	0	0	0	0	0	0	0	0	0	0	0	0	0	0	0	0	0	0	0	0	0	0	0	0	0	0	0	0	0	0	0	0
OTU_123	0	0	0	0	8	18	12	17	2	1	6	1	5	0	5	23	13	5	12	10	24	3	3	9	11	11	20	2	1	2	4	12	1	8	18	24	11	51	8	5	6	2	11	1	0	17	0	0	0
OTU_127	0	2	1	0	1	1	0	0	0	0	0	0	0	0	0	1	2	0	0	0	2	0	0	14	0	0	0	0	0	0	0	0	0	0	0	0	1	4	1	0	0	0	1	0	0	1	0	0	0
OTU_202	0	4	4	1	8	1	0	1	2	2	1	3	0	1	4	0	0	0	6	4	0	0	0	0	1	1	5	2	0	3	1	3	0	0	0	0	7	8	1	0	2	1	1	2	0	2	0	2	3
OTU_208	0	0	0	0	7	0	0	0	0	0	0	0	0	3	0	0	0	0	0	0	0	0	0	0	0	0	0	0	0	0	0	0	3	0	2	0	0	0	0	0	0	0	1	0	0	0	0	0	1
OTU_240	0	0	20	2	0	0	11	25	0	0	0	0	0	0	1	0	0	2	0	0	0	0	0	0	0	0	0	0	5	3	3	0	0	0	0	0	0	0	0	0	0	0	0	0	0	0	0	0	10
OTU_270	0	0	0	0	0	0	0	14	0	0	0	0	0	0	0	0	0	0	0	0	0	0	0	0	0	0	0	0	0	0	0	0	0	0	0	0	0	0	0	0	0	0	0	0	0	0	0	0	0
OTU_319	0	0	0	0	1	1	0	1	1	0	0	0	0	0	0	0	0	0	0	0	0	0	0	0	0	0	0	0	0	0	0	0	0	0	0	0	0	0	0	0	0	0	0	0	0	0	0	0	0
OTU_357	0	2	3	0	0	0	0	0	0	0	0	0	0	0	0	0	0	0	0	0	0	0	0	0	0	0	0	0	0	0	0	0	0	0	0	0	0	0	0	0	2	0	0	0	0	0	0	0	0
OTU_363	0	0	0	0	0	0	0	0	0	0	0	0	0	0	0	0	2	0	0	2	0	0	0	0	0	0	0	0	0	0	0	0	0	0	0	0	0	0	0	0	0	0	0	0	0	0	0	0	4
OTU_376	0	0	0	0	0	0	0	0	0	0	0	0	0	0	0	0	0	0	0	0	0	0	0	0	0	0	0	0	0	0	0	0	0	0	0	0	0	0	0	0	0	0	0	0	0	0	0	0	0
OTU_377	0	0	0	0	0	0	0	0	0	0	0	0	0	0	0	0	0	0	0	0	0	0	0	0	0	0	0	0	0	0	0	0	0	0	0	0	0	0	0	0	0	0	0	0	0	0	0	0	0
OTU_388	0	0	0	0	0	5	4	0	3	3	0	2	6	8	0	5	3	8	8	4	10	8	0	6	8	9	6	3	3	4	0	1	0	0	0	0	2	0	2	1	2	0	0	0	10	5	3	6	1
OTU_455	0	0	3	0	1	0	0	0	0	0	0	0	0	0	0	0	0	0	0	0	0	0	0	0	0	0	0	0	0	0	0	1	0	0	0	0	0	0	0	0	0	0	0	0	0	0	0	0	0
OTU_460	0	0	0	0	0	0	0	0	0	0	0	0	0	0	0	0	0	0	0	0	0	0	0	0	0	0	0	0	0	2	0	1	0	0	0	0	0	8	1	0	0	0	0	0	0	2	0	0	0
OTU_556	0	0	0	0	0	0	0	1	0	0	0	0	0	0	0	0	0	0	0	0	0	0	0	0	0	0	0	0	0	0	0	0	0	0	0	0	0	0	0	0	0	0	0	0	0	0	0	0	0
OTU_589	0	0	0	0	0	0	0	0	0	0	0	0	0	0	0	0	0	0	0	0	0	0	0	0	0	0	0	0	0	0	0	0	0	0	0	0	0	0	0	0	0	0	0	0	0	0	0	0	0
OTU_603	0	0	0	0	0	0	0	0	0	0	0	0	0	0	0	0	0	0	0	0	0	0	0	0	0	0	0	0	0	0	0	0	0	0	0	0	0	0	0	0	0	0	0	0	0	0	0	0	0
OTU_652	0	0	0	0	0	0	0	0	0	0	0	0	0	0	0	0	0	0	0	0	0	0	0	0	0	0	0	0	0	0	0	0	0	0	0	0	0	0	0	0	0	0	0	0	0	0	0	0	0
OTU_713	0	0	0	0	0	0	0	0	0	0	0	0	0	0	0	0	0	0	0	0	0	0	0	0	0	0	0	0	0	0	0	0	0	0	0	0	0	0	0	0	0	0	0	0	0	0	0	0	0
OTU_750	0	0	0	0	0	0	0	0	0	0	0	0	0	0	0	0	0	0	0	0	0	0	0	0	0	0	0	0	0	0	0	0	0	0	0	0	0	0	0	0	0	0	0	0	0	0	0	0	0
OTU_765	0	0	0	0	0	0	0	0	0	0	0	0	0	0	0	0	0	0	0	0	0	0	0	7	0	0	0	0	0	0	0	0	0	0	0	0	0	0	0	1	0	0	0	0	0	1	0	0	0
OTU_800	0	0	0	0	0	0	0	0	0	0	0	0	0	0	0	0	0	0	0	0	0	0	0	2	0	0	0	0	0	0	0	0	0	0	0	0	0	0	0	0	0	0	0	0	0	0	0	0	0
OTU_815	0	0	0	0	0	0	0	0	0	0	0	0	0	0	0	0	0	0	0	0	0	0	0	0	0	0	0	0	0	0	0	0	0	0	0	0	0	0	0	0	0	0	0	0	0	0	0	0	0
OTU_817	0	0	0	0	0	0	0	0	0	0	0	0	0	0	0	0	1	0	0	2	0	0	0	0	0	0	0	0	0	1	0	0	0	0	0	0	0	0	0	0	0	0	0	0	0	0	0	0	0
OTU_822	0	0	0	0	0	0	0	10	0	0	0	0	0	0	0	0	0	0	0	0	0	0	0	0	0	0	0	0	0	0	0	0	0	0	0	0	0	0	0	0	0	0	0	0	0	0	0	0	0
OTU_824	0	0	0	0	0	0	0	0	0	0	0	0	0	0	0	0	0	0	0	0	0	0	0	0	0	0	0	0	0	0	0	0	0	0	0	0	0	0	0	0	0	0	0	0	0	0	0	0	0
OTU_837	0	0	0	0	0	0	0	0	0	0	0	0	0	0	0	0	0	0	0	0	0	0	0	0	0	0	0	0	0	0	0	0	0	0	0	0	0	0	0	0	0	0	0	0	0	0	0	0	0
OTU_946	0	0	0	0	0	0	0	0	0	0	0	0	0	0	0	0	0	0	0	0	0	1	0	0	0	0	0	0	0	0	0	0	0	0	0	0	0	0	0	0	0	0	0	0	0	0	0	0	0
OTU_980	0	0	0	0	0	0	0	0	0	0	0	0	0	0	0	0	0	0	0	0	0	0	0	0	0	0	0	0	0	0	0	0	0	0	0	0	0	0	0	0	0	0	0	0	0	0	0	0	0
OTU_981	0	0	0	0	0	0	0	0	0	0	0	0	0	0	0	0	0	0	0	0	0	0	0	0	0	0	0	0	0	0	0	0	0	0	0	0	0	0	0	0	0	0	0	0	0	0	0	0	0
OTU_987	0	0	0	0	0	0	0	0	0	0	0	0	0	0	0	0	0	0	0	0	0	0	0	0	0	0	0	0	0	0	0	0	0	0	0	0	0	0	0	0	0	0	0	0	0	0	0	0	0
OTU_994	0	0	0	0	0	0	0	0	0	0	0	0	0	0	0	0	0	0	0	0	0	0	0	0	0	0	0	0	0	0	0	0	0	0	0	0	0	0	0	0	0	0	0	0	0	0	0	0	0
OTU_1004	0	0	0	0	15	0	0	0	0	0	0	0	0	0	0	0	0	0	0	0	0	0	0	0	0	0	0	0	0	0	0	0	0	0	0	0	0	0	0	0	0	0	0	0	0	0	0	0	0
OTU_1008	0	0	0	0	0	0	0	0	0	0	0	0	0	0	0	0	0	0	0	0	0	0	0	0	0	0	0	0	0	0	0	0	0	0	0	0	0	0	0	0	0	0	0	0	0	0	0	0	0
OTU_1013	0	0	0	0	0	0	0	0	0	0	0	0	0	0	0	0	0	0	0	0	0	0	0	0	0	0	0	0	0	0	0	0	0	0	0	0	0	0	0	0	0	0	0	0	0	0	0	0	0
OTU_809	0	0	0	0	0	0	0	0	0	0	0	0	0	0	0	0	0	0	0	0	0	0	0	0	0	0	0	0	0	0	0	0	0	0	0	0	0	0	0	0	0	0	0	0	0	0	0	0	0
OTU_4	1268	2380	1297	72	7166	1629	2681	16514	590	591	3921	1007	1409	1765	1116	299	92	42	120	646	432	102	320	2123	188	71	5568	159	185	544	802	406	254	130	1189	482	1408	8649	1053	2367	2248	1362	1298	2328	170	2422	35	151	4846
OTU_32	0	0	0	0	1	0	0	0	0	0	0	0	0	0	0	0	0	1	1	0	0	2	0	1	0	0	1	2	2	7	1	3	0	0	0	0	0	0	0	1	0	0	0	0	0	0	0	0	0
OTU_50	0	0	0	0	0	0	0	0	0	0	0	0	0	0	0	0	0	0	0	1	0	1	0	0	1	1	0	0	1	0	0	1	0	0	2	0	0	5	1	2	0	0	0	1	1	20	1	1	0
OTU_157	0	0	0	0	0	0	0	0	0	0	0	0	2	2	0	2	0	0	0	0	0	0	0	0	0	0	0	0	0	0	0	0	0	0	0	0	0	0	0	0	0	0	0	0	0	0	0	0	0
OTU_186	0	0	0	0	0	0	0	0	0	0	0	0	0	0	0	0	0	0	0	0	0	0	0	0	0	0	0	0	0	0	0	0	0	0	0	0	0	0	0	0	0	0	0	0	0	0	0	0	0
OTU_229	0	0	0	0	0	0	0	0	3	4	70	2	198	2	0	1	50	96	40	312	0	0	0	0	0	0	0	0	0	0	0	0	0	0	0	0	0	1	0	0	0	0	0	0	0	0	0	0	0
OTU_257	0	0	0	0	0	0	0	0	0	0	0	0	0	0	0	0	0	0	0	0	0	0	0	0	0	0	0	0	0	0	0	0	0	0	1	0	0	0	0	0	0	0	0	0	0	0	0	0	1
OTU_272	0	0	0	0	0	0	0	0	0	0	0	0	0	0	0	1	0	0	0	0	0	0	0	0	0	0	0	0	0	0	0	0	0	0	0	0	0	1	0	0	0	1	2	0	2	4	1	1	0
OTU_425	0	0	0	0	0	0	0	0	0	0	0	0	0	0	0	0	0	0	0	0	0	0	0	0	0	0	0	0	0	0	0	0	0	0	0	0	0	0	0	0	0	0	0	0	0	0	0	0	0
OTU_514	0	0	0	0	0	0	0	0	0	0	0	0	0	0	0	0	0	0	0	0	0	0	0	0	0	0	0	0	0	0	0	0	0	0	0	0	0	0	0	0	0	0	0	0	0	0	0	0	0
OTU_554	0	0	0	0	0	0	0	0	0	1	0	0	2	0	0	2	0	0	0	0	0	0	0	0	0	0	0	0	0	0	0	0	0	0	0	0	0	0	0	0	0	0	0	0	0	0	0	0	0
OTU_562	0	0	0	0	0	0	0	0	0	1	0	0	0	0	0	0	0	0	0	0	0	0	0	0	0	0	1	0	0	0	0	0	0	0	0	0	0	0	0	1	0	0	0	0	0	1	0	0	0
OTU_697	0	0	0	0	0	0	0	0	0	0	0	0	0	0	0	0	0	0	0	0	0	0	0	0	0	0	0	0	0	0	0	0	0	0	0	0	0	0	0	0	0	0	0	0	0	0	0	0	0
OTU_769	0	0	0	0	0	0	0	0	0	0	0	0	0	0	0	0	0	0	0	0	0	0	0	0	0	0	0	0	0	0	0	0	0	0	0	0	0	0	0	0	0	0	0	0	0	0	0	0	0
OTU_776	0	0	0	0	0	0	0	0	0	0	0	0	0	0	0	0	0	0	0	0	0	0	0	0	0	0	0	0	0	0	0	0	0	0	0	0	0	0	0	0	0	0	0	0	0	0	0	0	0
OTU_856	0	0	0	0	0	0	0	0	0	0	0	0	0	0	0	0	0	0	0	0	0	0	0	0	0	0	0	0	0	0	0	0	0	0	0	0	0	0	0	0	0	0	0	0	0	0	0	0	0
OTU_858	0	0	0	0	0	0	0	0	0	0	0	0	0	0	0	0	0	0	0	0	0	0	0	0	0	0	0	0	0	0	0	0	0	0	0	0	0	0	0	0	0	0	0	0	0	0	0	0	0
OTU_475	0	0	0	0	0	0	0	0	0	36	0	0	0	0	1	16	0	0	0	0	0	0	0	0	0	0	0	0	8	1	0	5	0	0	0	0	0	0	0	0	0	0	0	0	0	0	0	0	0
OTU_844	0	0	0	0	0	0	0	0	0	0	0	0	0	0	0	0	0	0	0	0	0	0	0	0	0	0	0	0	0	0	0	0	0	0	0	0	0	0	0	0	0	0	0	0	0	0	0	0	0
OTU_6	0	0	0	0	607	610	720	91	74	87	384	159	42	208	80	257	56	44	127	73	73	214	153	4101	0	0	0	0	8	29	33	157	137	83	312	130	206	885	288	154	0	0	144	0	0	275	0	151	91
OTU_8	0	473	0	0	97	16	59	834	0	0	0	0	0	0	0	0	0	0	0	0	6	2	0	0	0	0	0	0	35	2	0	126	0	0	0	0	0	0	0	0	0	0	0	0	0	0	0	0	0
OTU_42	810	905	1264	33	342	186	150	119	86	168	248	123	114	59	49	140	24	31	27	13	3	51	11	350	54	65	587	39	144	124	42	134	30	3	2	22	9	11	24	19	8	7	9	12	70	24	48	18	88
OTU_48	4	5	4	6	4	4	7	0	19	0	0	25	0	17	0	0	0	0	0	1	15	1	0	0	7	5	1	8	0	0	0	0	11	0	2	0	1	2	0	0	0	0	2	0	10	4	2	7	1
OTU_53	0	0	0	0	1	0	0	7	0	0	0	0	0	0	0	0	0	0	0	0	0	0	0	0	5	1	8	4	3	5	8	8	0	0	0	0	0	0	0	0	5	2	0	4	20	7	3	0	0
OTU_78	0	0	20	2	16	5	5	7	3	0	0	0	0	0	0	0	0	0	0	0	0	0	0	0	0	0	0	0	2	8	0	1	0	2	3	0	3	1	3	4	0	0	7	0	3	4	1	1	3
OTU_80	6	0	6	4	0	0	0	0	2	0	0	0	0	0	0	0	1	0	2	1	0	0	0	0	0	0	0	0	0	0	0	0	0	0	0	0	0	0	0	0	0	0	0	0	0	0	0	0	1
OTU_81	2	11	1	2	1	0	1	21	6	2	0	7	1	9	0	0	4	3	11	1	3	1	0	0	6	2	5	8	1	1	3	1	0	0	1	0	5	2	0	0	0	0	0	0	4	3	0	0	1
OTU_88	0	0	0	0	0	0	19	82	0	0	0	0	0	0	0	0	0	0	0	0	49	9	0	0	0	0	0	0	0	0	0	0	0	0	0	0	0	0	0	0	0	0	0	0	0	0	0	0	7
OTU_125	0	0	0	0	0	0	0	0	1	0	0	4	0	2	2	0	3	0	0	1	0	0	3	3	6	0	3	4	0	0	6	3	0	0	9	0	4	4	0	0	4	0	11	1	9	2	4	1	0
OTU_128	0	0	0	0	0	0	0	0	0	0	0	0	0	0	0	0	0	0	0	0	0	0	0	0	0	0	0	0	0	1	0	0	0	0	0	0	0	0	0	0	0	0	0	0	0	0	0	0	0
OTU_150	0	0	0	0	0	0	0	0	9	24	1	0	0	0	0	0	0	0	0	0	26	162	0	21	37	50	43	41	112	33	3	37	12	4	0	49	0	0	0	0	0	0	0	0	3	14	1	0	0
OTU_151	0	0	0	0	0	0	0	0	5	2	0	6	0	0	0	0	0	0	0	0	0	0	0	0	0	0	0	0	0	0	0	0	0	2	1	1	0	0	0	0	0	0	0	0	0	0	0	0	0
OTU_161	0	0	0	0	0	0	0	0	0	0	0	0	0	0	5	2	0	0	0	0	0	0	0	0	0	0	0	0	0	0	0	0	0	0	0	0	0	0	0	0	0	0	0	0	0	0	0	0	0
OTU_166	0	0	0	0	0	0	0	0	0	0	0	2	0	0	0	0	0	0	0	0	0	0	0	0	0	0	0	0	0	0	0	0	0	0	0	0	0	0	0	0	0	0	0	0	6	9	0	2	0
OTU_184	0	0	0	0	0	0	0	0	0	0	0	0	0	0	0	0	0	0	0	0	0	0	0	0	38	14	304	27	0	0	0	0	0	0	0	0	0	0	0	0	0	0	0	0	0	0	0	0	0
OTU_196	0	0	0	0	0	0	0	0	0	0	0	0	0	0	0	0	0	0	0	0	0	0	0	0	0	0	0	0	0	0	0	0	0	0	0	0	0	0	0	0	0	0	0	0	11	6	2	0	0
OTU_200	0	0	0	0	0	0	0	0	15	14	9	6	8	0	1	18	22	4	11	4	100	34	0	64	34	37	27	29	0	0	0	0	8	7	1	2	3	4	7	0	4	3	3	1	0	0	0	0	5
OTU_204	0	0	0	0	72	80	6	22	13	6	0	17	0	0	0	0	0	0	0	0	0	0	4	0	0	0	0	0	11	24	12	57	14	12	22	14	0	0	0	0	0	0	4	0	0	0	0	0	26
OTU_207	0	0	0	0	0	0	0	0	0	0	0	0	0	0	0	0	0	0	0	0	0	0	0	0	0	0	0	0	0	0	0	0	0	0	0	0	0	0	0	0	0	0	0	0	0	0	0	0	0
OTU_277	0	0	0	0	2	12	1	2	19	15	8	10	3	0	0	16	12	10	5	2	1	8	0	13	0	0	0	0	11	18	0	8	10	0	1	7	0	0	0	0	0	0	1	0	45	18	9	0	0
OTU_305	0	0	0	0	0	0	12	3	0	0	0	0	0	0	0	0	0	0	0	0	0	0	0	0	0	0	0	0	0	0	0	0	0	0	0	0	0	0	0	0	0	0	0	0	0	0	0	0	8
OTU_338	0	0	0	0	0	0	0	0	1	4	0	0	0	0	0	4	0	0	0	0	10	2	0	5	1	0	0	1	1	1	0	1	2	3	0	0	0	0	0	0	0	0	1	0	3	0	0	1	0
OTU_359	19	33	29	5	0	0	0	0	0	0	0	0	0	0	2	8	0	0	0	0	0	0	0	0	0	0	0	0	4	4	3	3	11	12	0	45	6	3	7	0	0	0	1	0	0	4	0	0	0
OTU_379	0	0	0	0	0	0	0	0	0	0	0	0	0	0	0	0	0	0	0	0	0	0	0	0	0	0	0	0	0	0	0	0	0	0	0	0	0	0	0	0	0	0	0	0	0	0	0	0	0
OTU_383	0	0	0	0	0	0	0	0	0	2	0	0	0	0	0	0	1	0	1	1	0	0	0	30	0	0	0	0	0	1	0	0	0	2	0	0	4	7	4	5	0	1	1	2	2	3	0	0	5
OTU_403	0	0	0	0	0	0	0	0	0	0	0	0	0	0	0	0	1	0	0	0	0	0	0	0	0	0	0	0	0	0	0	0	0	0	0	0	0	0	0	0	0	0	0	0	0	0	0	0	12
OTU_416	0	0	0	0	0	0	0	0	0	0	0	0	0	0	0	0	0	0	0	0	0	0	0	0	0	0	0	0	0	0	0	0	0	0	0	0	0	0	0	0	0	0	0	0	0	0	0	0	0
OTU_433	0	0	0	0	0	0	0	0	0	0	0	0	0	0	0	0	0	0	0	0	0	0	0	0	0	0	0	0	0	0	0	0	0	0	0	0	0	0	0	0	0	0	0	0	0	0	0	0	0
OTU_454	0	0	0	0	0	0	0	0	0	0	0	0	0	0	0	0	0	0	0	0	0	0	0	0	0	0	0	0	0	0	0	0	0	0	0	0	0	0	0	0	0	0	0	0	0	0	0	0	0
OTU_468	0	0	0	0	0	0	0	0	0	0	0	0	0	0	0	0	0	0	0	0	0	0	0	0	0	0	0	0	0	0	0	0	0	0	0	0	0	0	0	0	0	0	0	0	0	0	0	0	0
OTU_470	0	0	0	0	0	0	0	0	0	0	0	0	0	0	0	0	0	0	0	0	0	0	0	0	0	0	0	0	0	0	0	0	0	0	0	0	0	0	0	0	0	0	0	0	0	0	0	0	0
OTU_474	0	0	1	0	51	21	3	15	0	0	0	0	0	0	0	0	0	0	0	0	0	0	1	7	0	0	0	0	0	0	0	0	0	0	0	0	0	0	0	0	0	0	0	0	0	0	0	0	0
OTU_489	0	0	0	0	0	0	0	0	0	0	0	0	0	0	0	0	0	0	0	0	0	0	0	31	0	0	0	0	0	0	0	0	0	0	0	0	0	0	0	0	0	0	0	0	0	0	0	0	0
OTU_497	0	0	0	0	10	0	0	15	0	0	5	1	0	2	0	2	0	0	0	0	2	0	0	0	0	0	7	0	6	8	0	4	0	0	0	0	5	10	0	0	0	0	1	0	2	1	3	3	1
OTU_501	0	0	0	0	0	0	0	0	0	0	0	0	0	0	0	0	0	0	0	0	0	0	0	0	0	0	0	0	0	0	0	0	0	0	0	0	0	0	0	0	0	0	0	0	0	0	0	0	0
OTU_506	2	2	0	0	0	0	0	0	3	2	0	0	0	0	0	0	0	0	0	0	0	0	0	0	0	0	0	0	0	0	0	0	0	0	0	0	0	0	0	0	0	0	1	0	0	0	0	0	0
OTU_543	0	0	0	0	0	0	0	0	0	0	0	0	0	0	0	0	0	0	0	0	0	0	0	0	0	0	0	0	0	0	0	0	0	0	0	0	0	0	0	0	0	0	0	0	0	0	0	0	0
OTU_561	0	0	0	0	0	0	9	22	0	0	0	0	0	19	0	1	0	0	0	0	0	0	0	0	0	0	0	0	0	0	0	0	0	0	0	0	0	0	0	0	0	0	0	0	0	0	0	0	0
OTU_569	0	0	0	0	0	0	0	0	0	0	0	0	0	0	0	0	0	0	0	0	0	0	0	0	2	0	54	2	2	0	0	1	1	4	7	6	4	8	9	1	0	0	1	0	0	1	0	0	0
OTU_575	0	0	0	0	0	0	0	0	0	0	0	0	0	0	0	0	0	0	0	0	1	1	0	1	0	0	0	0	0	0	0	1	0	0	0	0	0	0	0	0	0	0	0	0	0	0	0	0	0
OTU_601	0	0	0	0	0	0	0	0	0	0	0	0	0	0	0	0	0	0	0	0	0	0	0	0	0	0	0	0	0	0	0	0	0	0	0	0	0	0	0	0	0	0	0	0	0	0	0	0	0
OTU_608	0	0	0	0	0	0	0	0	0	0	0	0	0	0	0	0	0	0	0	0	0	0	0	0	0	0	0	0	0	0	0	0	0	0	0	0	0	0	0	0	0	0	0	0	0	0	0	0	0
OTU_618	0	0	0	0	0	0	8	0	0	0	0	0	0	0	0	0	0	0	0	0	0	0	0	0	0	0	0	0	0	0	0	0	0	0	0	0	0	0	0	0	0	0	0	0	0	0	0	0	0
OTU_648	0	0	0	0	26	6	1	4	0	0	0	0	0	0	0	0	0	0	0	0	0	0	0	0	0	0	0	0	0	0	0	0	0	0	0	0	0	0	0	0	0	0	0	0	0	0	0	0	0
OTU_679	0	0	0	0	0	0	0	0	0	0	0	0	0	0	0	0	0	0	0	0	0	0	0	0	0	0	0	0	0	0	0	0	0	0	0	0	0	0	0	0	0	0	0	0	0	0	0	0	0
OTU_691	0	0	0	0	0	0	0	0	0	0	0	0	0	0	0	0	0	0	0	0	0	0	0	0	0	0	0	0	0	0	0	0	0	0	0	0	0	0	0	0	0	0	0	0	0	0	0	0	0
OTU_692	0	0	1	0	0	0	0	0	0	0	0	0	0	0	0	0	0	0	0	0	0	0	0	0	0	0	0	0	0	0	1	0	0	0	0	0	0	2	0	0	0	0	0	0	0	0	0	0	0
OTU_748	0	0	0	0	0	0	0	0	0	0	0	0	0	0	0	0	0	0	0	0	0	0	0	0	0	0	0	0	0	0	0	0	0	0	0	0	0	0	0	0	0	0	0	0	0	0	0	0	0
OTU_760	0	0	0	0	0	0	0	0	0	0	0	0	0	0	0	0	0	0	0	0	0	0	0	0	0	0	0	0	0	0	0	0	0	0	0	0	0	0	0	0	0	0	0	0	0	0	0	0	0
OTU_775	0	0	0	0	0	0	0	0	0	0	0	0	0	0	0	0	0	0	2	0	0	0	0	3	0	0	0	0	1	45	2	2	0	0	0	0	0	1	3	2	1	0	0	0	25	9	4	1	0
OTU_780	0	0	0	0	0	0	0	0	0	0	0	0	0	0	0	0	0	1	2	0	0	0	0	0	0	0	0	0	0	0	0	0	0	0	0	0	0	0	0	0	0	0	0	0	0	0	0	0	0
OTU_794	0	0	0	0	0	0	0	0	0	0	0	0	0	0	0	0	0	0	0	0	0	0	0	0	0	0	0	0	0	0	0	0	0	0	0	0	0	0	0	0	0	0	0	0	0	0	0	0	0
OTU_796	0	0	0	0	0	0	0	0	1	27	0	4	0	0	0	0	0	0	0	0	0	0	0	0	0	0	0	0	0	0	0	0	0	0	0	0	0	0	0	0	0	0	0	0	0	0	0	0	0
OTU_813	0	0	0	0	0	0	0	0	0	0	0	0	0	0	0	0	0	0	0	0	0	0	0	0	0	0	0	0	0	0	0	0	0	0	0	0	0	0	0	0	0	0	0	0	0	0	0	0	0
OTU_820	0	0	0	0	0	0	0	0	0	0	0	0	0	0	0	0	1	0	0	0	0	0	0	0	0	0	0	0	0	0	0	0	0	0	0	0	0	0	0	0	0	0	0	0	0	0	0	0	0
OTU_828	0	0	0	0	0	0	0	0	1	0	0	2	1	0	1	0	0	1	0	0	0	0	0	0	0	0	0	0	2	3	0	0	0	0	0	0	0	2	1	0	0	0	0	0	0	0	0	0	0
OTU_833	0	0	0	0	0	0	0	0	0	0	0	0	0	0	0	0	0	0	0	0	0	0	0	0	0	0	0	0	0	0	0	0	0	0	0	0	0	0	0	0	0	0	0	0	0	0	0	0	0
OTU_886	0	0	0	0	0	0	0	0	0	0	0	0	0	0	0	0	0	0	0	0	0	0	0	0	0	0	0	0	0	0	0	0	0	0	0	0	0	0	0	0	0	0	0	0	0	0	0	0	0
OTU_895	0	0	0	0	0	0	0	0	0	0	0	0	0	0	0	0	0	0	0	0	0	0	0	0	0	0	0	0	0	0	0	0	0	0	0	0	0	0	0	0	0	0	0	0	0	0	0	0	0
OTU_897	0	0	0	0	0	0	0	0	0	0	0	0	0	0	0	0	0	0	0	0	0	0	0	0	0	0	0	0	0	0	0	0	0	0	0	0	0	0	0	0	0	0	0	0	0	0	0	0	0
OTU_909	0	0	0	0	0	0	0	0	0	0	0	0	0	0	0	0	0	0	0	0	0	0	0	0	0	0	0	0	0	0	0	0	0	0	0	0	0	0	0	0	0	0	0	0	0	0	0	0	0
OTU_927	0	0	0	0	0	0	0	0	0	0	0	0	0	0	0	0	0	0	0	0	0	0	0	0	0	0	0	0	0	0	0	0	0	0	0	0	0	0	0	0	0	0	0	0	0	0	0	0	0
OTU_934	0	0	0	0	0	0	0	16	0	0	0	0	0	0	0	0	0	0	0	0	0	0	0	0	0	0	0	0	0	0	0	0	0	0	0	0	0	0	0	0	0	0	0	0	0	0	0	0	0
OTU_939	0	0	0	0	0	0	0	0	0	0	0	0	0	0	0	0	0	0	0	0	0	0	0	0	0	0	0	0	0	0	0	0	0	0	0	0	0	0	0	0	0	0	0	0	0	0	0	0	0
OTU_961	0	0	0	0	0	0	0	0	0	0	0	0	0	0	0	0	0	0	0	0	0	0	0	0	0	0	0	0	0	0	0	0	0	0	0	0	0	0	0	0	0	0	0	0	0	0	0	0	0
OTU_970	0	0	0	0	0	0	0	0	0	0	0	0	0	0	0	0	0	0	0	0	0	0	0	0	0	0	0	0	0	0	0	0	0	0	0	0	0	0	0	0	0	0	0	0	0	0	0	0	0
OTU_988	0	0	0	0	0	0	0	0	0	0	0	0	0	0	0	0	0	0	0	0	0	0	0	0	0	0	0	0	0	0	0	0	0	0	0	0	0	0	0	0	0	0	0	0	0	0	0	0	0
OTU_1003	0	0	0	0	0	0	0	0	0	0	0	0	0	0	0	0	0	0	0	0	0	0	0	0	0	0	0	0	0	0	0	0	0	0	0	0	0	0	0	0	0	0	0	0	0	0	0	0	0
OTU_316	0	0	0	0	0	0	0	0	10	10	0	5	7	10	9	21	1	4	6	3	2	4	0	0	0	0	0	0	4	5	1	6	2	1	5	6	2	1	13	0	0	1	5	1	5	7	4	7	5
OTU_332	0	0	0	0	10	0	1	5	0	0	4	1	0	1	3	1	0	0	0	2	1	2	1	13	3	3	11	2	1	0	1	4	0	0	7	1	1	8	2	4	0	0	0	0	1	5	0	2	0
OTU_417	0	0	0	0	0	0	0	0	0	0	0	0	0	0	0	0	0	0	0	0	0	0	0	0	0	0	0	0	0	0	0	0	0	0	0	0	0	0	0	0	0	0	0	0	0	0	0	0	0
OTU_645	0	0	0	0	0	0	0	0	0	0	0	0	0	0	0	0	0	0	0	0	0	0	0	0	0	0	0	0	1	0	0	0	0	0	0	0	0	0	0	0	0	0	0	0	0	0	0	0	1
OTU_663	0	0	0	0	0	0	0	0	0	0	0	0	0	0	0	0	0	0	0	0	0	0	0	0	0	0	0	0	0	0	0	0	0	0	0	0	0	0	0	0	0	0	0	0	0	0	0	0	0
OTU_731	0	0	0	0	0	0	0	0	0	0	0	0	0	0	0	0	0	0	0	0	0	0	0	0	0	0	0	0	0	0	0	0	0	0	0	0	0	0	0	0	0	0	0	0	0	0	0	0	0
OTU_791	0	0	0	0	0	0	0	0	0	0	0	0	0	0	0	0	0	0	0	0	0	0	0	0	0	0	0	0	0	0	0	0	0	0	0	0	0	0	0	0	0	0	0	0	0	0	0	0	0
OTU_896	0	0	0	0	0	0	0	0	0	0	0	0	0	0	0	0	0	0	0	0	0	0	0	0	0	0	0	0	0	0	0	0	0	0	0	0	0	0	0	0	0	0	0	0	0	0	0	0	0
OTU_424	0	0	0	0	0	0	0	0	0	0	0	0	0	0	0	0	0	0	0	0	0	0	0	1	0	0	0	0	0	0	0	0	0	0	0	0	0	0	0	0	0	0	0	0	0	0	0	0	0
OTU_619	0	0	0	0	0	0	0	0	0	0	0	0	0	0	0	0	0	0	0	0	0	0	0	0	0	0	0	0	0	0	0	0	0	0	0	0	0	0	0	0	0	0	0	0	0	0	0	0	0
OTU_747	0	0	0	0	0	0	0	0	0	0	0	0	0	0	0	0	0	0	0	0	0	0	0	0	0	0	0	0	0	0	0	0	0	0	0	0	0	0	0	0	0	0	0	0	0	0	0	0	0
OTU_16	0	0	0	0	5	0	0	0	1	1	2	5	1	0	3	2	0	0	0	0	4	0	1	29	0	0	0	0	4	1	1	4	0	2	1	0	0	0	0	0	1	0	2	4	0	2	0	1	3
OTU_113	0	0	6	3	0	0	5	3	0	0	0	0	0	1	0	0	1	0	0	0	0	0	1	15	0	0	0	0	0	0	0	0	0	0	1	0	2	19	0	2	0	0	0	0	0	2	0	0	0
OTU_407	0	0	0	0	0	0	0	0	0	0	0	0	0	0	0	0	0	0	0	0	0	0	0	0	0	0	0	0	0	0	0	0	0	0	0	0	0	0	0	0	0	0	0	0	0	0	0	0	0
OTU_413	0	0	0	0	0	0	0	0	0	0	0	0	0	0	0	0	0	0	0	0	0	0	0	0	0	0	0	0	0	0	0	0	0	0	0	0	0	0	0	0	0	0	0	0	0	0	0	0	0
OTU_463	0	0	0	0	0	0	0	0	0	0	0	0	0	0	0	0	0	0	0	0	0	0	0	0	0	0	0	0	0	0	0	0	0	0	0	0	0	0	0	0	0	0	0	0	0	0	0	0	0
OTU_508	0	0	0	0	0	0	0	0	0	0	0	0	0	0	0	0	0	0	0	0	0	0	0	0	0	0	0	0	0	0	0	0	0	0	0	0	0	0	0	0	0	0	0	0	0	0	0	0	0
OTU_524	0	0	0	0	0	0	0	0	0	0	0	0	0	0	0	0	0	0	0	0	0	0	0	0	0	0	0	0	0	0	0	0	0	0	0	0	0	0	0	0	0	0	0	0	0	0	0	0	0
OTU_598	0	0	0	0	0	0	0	0	0	0	0	0	0	0	0	0	0	0	0	0	0	0	0	0	0	0	0	0	0	0	0	0	0	0	0	0	0	0	0	0	0	0	0	0	0	0	0	0	0
OTU_646	0	0	0	0	0	0	0	0	0	0	0	0	0	0	0	0	0	0	0	0	0	0	0	0	0	0	0	0	0	0	0	0	0	0	0	0	0	0	0	0	0	0	0	0	0	0	0	0	0
OTU_755	0	0	0	0	0	0	0	0	0	0	0	0	0	0	0	0	0	0	0	0	0	0	0	0	0	0	0	0	0	0	0	0	0	0	0	0	0	0	0	0	0	0	0	0	0	0	0	0	0
OTU_841	0	0	0	0	0	0	0	0	0	0	0	0	0	0	0	0	0	0	0	0	0	0	0	0	0	0	0	0	0	0	0	0	0	0	0	0	0	0	0	0	0	0	0	0	0	0	0	0	0
OTU_848	0	0	0	0	0	0	0	0	0	0	0	0	0	0	0	0	0	0	0	0	0	0	0	0	0	0	0	0	0	0	0	0	0	0	0	0	0	0	0	0	0	0	0	0	0	0	0	0	0
OTU_861	0	0	0	0	0	0	0	0	0	0	0	0	0	0	0	0	0	0	0	0	0	0	0	0	0	0	0	0	0	0	0	0	0	0	0	0	0	0	0	0	0	0	0	0	0	0	0	0	0
OTU_930	0	0	0	0	0	0	0	0	0	0	0	0	0	0	0	0	0	0	0	0	0	0	0	0	0	0	0	0	0	0	0	0	0	0	0	0	0	0	0	0	0	0	0	0	0	0	0	0	0
OTU_968	0	0	0	0	0	0	0	0	0	0	0	0	0	0	0	0	0	0	0	0	0	0	0	0	0	0	0	0	0	0	0	0	0	0	0	0	0	0	0	0	0	0	0	0	0	0	0	0	0
OTU_997	0	0	0	0	0	0	0	0	0	0	0	0	0	0	0	0	0	0	0	0	0	0	0	0	0	0	0	0	0	0	0	0	0	0	0	0	0	0	0	0	0	0	0	0	0	0	0	0	0
OTU_205	9	11	1	0	2	0	0	3	0	0	0	0	0	0	3	0	0	0	1	1	2	1	0	1	0	0	0	0	0	2	2	1	0	0	0	0	0	0	0	0	0	0	2	0	0	0	0	0	0
OTU_291	0	0	0	0	0	0	0	0	0	0	0	0	0	0	2	0	0	0	0	0	2	0	0	5	0	0	0	0	0	0	0	0	0	0	0	0	0	3	0	0	0	0	0	0	0	0	0	1	2
OTU_295	0	0	0	0	0	0	0	0	0	0	0	0	0	0	0	0	0	0	0	0	0	0	0	0	0	0	0	0	0	0	0	0	0	0	0	0	0	0	0	0	0	0	0	0	0	0	0	0	0
OTU_304	1	0	0	0	0	0	0	0	0	1	20	4	0	0	0	0	0	0	0	0	0	0	10	198	0	0	0	0	0	0	0	0	0	1	0	1	0	0	0	1	0	0	0	0	0	0	0	0	3
OTU_328	0	0	0	0	0	0	0	5	1	0	0	0	0	0	0	0	0	0	0	0	1	0	2	22	0	0	0	0	0	0	0	0	0	0	0	0	8	13	0	1	0	0	0	0	0	6	0	0	0
OTU_488	0	0	0	0	0	0	0	0	0	0	0	0	0	0	0	0	0	0	0	0	0	0	0	0	0	0	0	0	0	0	0	0	0	0	0	0	0	0	0	0	0	0	0	0	0	0	0	0	0
OTU_570	0	0	0	0	0	0	0	0	0	0	0	2	0	3	0	0	0	0	0	0	14	3	1	44	0	0	0	0	0	0	0	0	2	2	0	0	8	2	4	3	0	0	0	0	0	1	0	0	0
OTU_653	0	0	0	0	0	0	0	0	0	0	2	0	0	0	0	0	0	0	0	0	0	0	0	0	0	0	0	0	0	0	0	0	0	0	0	0	0	0	0	0	0	0	0	0	0	0	0	0	0
OTU_863	0	0	0	0	0	0	0	0	0	0	0	0	0	0	0	0	0	0	0	0	0	0	0	0	0	0	0	0	0	0	0	0	0	0	0	0	0	0	0	0	0	0	0	0	0	0	0	0	0
OTU_1000	0	0	0	0	0	0	0	0	0	0	0	0	0	0	0	0	0	0	0	0	0	0	0	0	0	0	0	0	0	0	0	0	0	0	0	0	0	0	0	0	0	0	0	0	0	0	0	0	0
OTU_36	0	0	0	0	0	0	0	0	8	3	0	30	0	0	26	2	5	13	24	26	50	6	0	0	5	4	53	3	8	9	2	102	1	1	8	2	34	58	11	0	0	0	0	0	0	22	0	0	26
OTU_90	0	0	0	0	0	0	0	0	0	0	0	0	0	0	0	0	0	0	0	0	0	0	0	0	0	0	0	0	0	0	0	0	0	0	0	0	0	0	0	0	0	0	0	0	0	0	0	0	0
OTU_107	2	5	1	0	2	0	0	5	1	0	1	0	0	0	2	0	2	0	1	0	2	1	0	30	2	0	7	2	2	2	0	1	1	1	8	5	6	2	3	2	0	0	1	0	0	1	0	0	0
OTU_154	0	0	0	0	0	0	0	0	0	0	0	0	0	0	2	2	0	0	0	0	0	0	0	0	0	0	0	0	0	0	0	0	0	0	0	0	2	0	1	44	0	0	0	0	0	3	0	0	1
OTU_183	2	134	7	5	133	0	0	0	0	0	0	0	0	17	0	0	6	3	11	34	0	0	0	0	0	0	0	0	0	0	0	0	0	0	0	0	0	0	0	0	0	0	0	0	24	10	13	0	0
OTU_199	0	0	0	0	1	0	0	1	0	0	0	0	1	2	1	2	0	1	0	0	16	2	0	0	0	0	1	0	0	0	1	2	0	0	1	0	0	4	2	0	0	0	0	0	1	0	0	0	0
OTU_211	3	25	0	0	4	0	0	0	0	0	0	0	0	4	0	0	0	0	0	0	0	0	0	0	0	0	0	0	0	0	0	0	0	0	0	0	0	0	0	0	0	0	0	0	0	0	0	0	0
OTU_317	0	0	0	0	0	0	0	0	0	0	0	0	0	0	0	0	0	0	0	0	0	0	0	0	0	0	0	0	0	0	0	0	0	0	0	0	0	0	0	0	0	0	0	0	0	0	0	0	0
OTU_337	0	0	0	0	0	0	0	0	0	0	0	0	0	0	0	0	0	0	0	0	0	0	0	0	0	0	0	0	34	82	26	103	1	1	5	38	0	0	0	0	0	0	1	0	0	0	0	0	0
OTU_351	0	0	0	0	0	0	0	0	0	0	0	0	0	0	0	0	0	1	0	0	0	0	0	0	0	0	0	0	0	0	0	0	0	0	0	0	0	0	0	0	0	0	0	0	0	0	0	0	0
OTU_412	0	0	0	0	0	0	0	0	14	25	9	9	0	18	0	0	1	0	0	0	0	0	0	0	0	0	0	0	0	1	0	0	0	0	0	0	0	0	0	0	1	9	32	9	17	5	4	28	3
OTU_430	0	0	0	0	0	0	0	0	0	0	0	0	0	0	0	0	0	0	0	0	0	0	0	0	0	0	0	0	0	0	0	0	0	0	0	0	0	0	0	0	0	0	0	0	0	0	0	0	0
OTU_510	1	2	0	0	1	1	3	0	0	0	0	0	0	4	0	0	0	0	0	0	6	1	0	17	0	0	6	0	2	2	1	2	0	0	0	0	0	0	0	0	0	0	0	0	0	0	0	2	0
OTU_690	0	0	0	0	0	0	0	0	0	0	0	0	0	0	0	0	0	0	0	0	0	0	0	0	0	0	0	0	0	0	0	0	0	0	0	0	0	0	0	0	0	0	0	0	0	0	0	0	0
OTU_720	0	0	0	0	0	0	0	0	0	0	0	1	0	0	1	1	1	0	1	0	0	0	0	0	0	0	0	0	0	0	0	0	1	1	1	1	0	0	0	0	0	0	0	0	0	0	0	0	0
OTU_723	0	0	0	0	0	0	0	0	0	0	0	0	0	0	0	0	0	0	0	0	0	0	0	0	0	0	0	0	0	0	0	0	0	0	0	0	0	0	0	0	0	0	0	0	0	0	0	0	0
OTU_771	0	0	0	0	0	0	0	0	0	0	0	0	0	0	0	0	0	0	0	0	0	0	0	0	0	0	0	0	0	0	0	0	0	0	0	0	0	0	0	0	0	0	0	0	0	0	0	0	0
OTU_798	0	0	0	0	0	0	0	0	0	0	0	0	0	0	0	0	0	0	0	0	0	0	0	0	0	0	0	0	0	0	0	0	0	0	0	0	0	0	0	0	0	0	0	0	0	0	0	0	0
OTU_826	0	0	0	0	0	0	0	0	0	0	0	0	0	0	0	0	0	0	0	0	0	0	0	0	0	0	0	0	0	0	0	0	0	0	0	0	0	0	0	0	0	0	0	0	0	0	0	0	0
OTU_847	0	0	0	0	0	0	0	0	0	0	0	0	0	0	0	0	0	0	0	0	0	0	0	0	0	0	0	0	0	0	0	0	0	0	0	0	1	7	2	1	0	1	0	0	0	4	0	0	0
OTU_920	0	0	0	0	0	0	0	0	0	0	0	0	0	0	0	0	0	0	0	0	0	0	0	0	0	0	0	0	0	0	0	0	0	0	0	0	0	0	0	0	0	0	0	0	0	0	0	0	0
OTU_943	0	0	0	0	0	0	0	0	0	0	0	0	0	0	0	0	0	0	0	0	0	0	0	0	0	0	0	0	0	0	0	0	0	0	0	0	0	0	0	0	0	0	0	0	0	0	0	0	0
OTU_952	0	0	0	0	0	0	0	0	0	0	0	0	0	0	0	0	0	0	0	0	0	0	0	0	0	0	0	0	0	0	0	0	0	0	0	0	0	0	0	0	0	0	0	0	0	0	0	0	0
OTU_960	0	0	0	0	0	0	0	0	0	0	0	0	0	0	0	0	0	0	0	0	0	0	0	0	0	0	0	0	0	0	0	0	0	0	0	0	0	0	0	0	0	0	0	0	0	0	0	0	0
OTU_995	0	0	0	0	0	0	0	0	0	0	0	0	0	0	0	0	0	0	0	0	0	0	0	0	0	0	0	0	0	0	0	0	0	0	0	0	0	0	0	0	0	0	0	0	0	0	0	0	0
OTU_5	1147	440	527	300	145	216	582	36	230	1755	497	403	3336	2575	411	1709	1009	556	812	142	2	1	0	1	0	0	1	0	0	0	0	0	1840	134	420	1480	13	40	47	5	142	247	171	0	8055	3784	2838	9	59
OTU_13	0	0	0	0	453	0	12	0	0	172	0	0	0	1	76	315	0	0	0	0	330	163	0	0	0	0	0	0	0	0	0	0	0	0	0	0	0	0	0	0	0	0	1	0	347	90	112	1861	0
OTU_20	2375	493	3720	3014	161	443	1128	33	88	275	839	15	703	12	58	423	9	24	106	51	361	148	85	1737	693	290	235	490	7	3	2	6	816	233	3	423	2	135	73	87	0	2	1	0	0	45	0	733	8
OTU_21	0	0	0	0	0	0	0	0	0	0	0	0	2	0	0	0	0	1	1	0	7393	4474	17	335	0	0	0	0	0	0	0	1	0	0	0	0	0	0	0	0	0	0	0	0	0	0	0	0	0
OTU_22	0	0	0	1	0	1020	403	68	2618	0	0	651	26	8	310	1424	97	49	49	9	42	456	0	0	590	419	237	673	77	4063	159	6	0	50	0	89	0	0	0	0	5	9	107	165	0	0	0	0	435
OTU_28	22	24	32	40	14	25	36	11	55	26	8	17	2	16	4	19	6	0	5	0	47	14	1	35	43	18	15	29	18	34	3	16	23	4	4	12	8	11	11	4	1	3	1	0	69	5	1	1	0
OTU_29	646	1317	1520	381	628	720	29	2	432	389	0	247	1	3278	513	801	369	452	646	249	1785	907	3	0	1583	980	3465	1462	255	8	32	238	0	0	0	0	1	0	0	0	0	225	0	1	771	372	204	483	65
OTU_30	0	0	0	0	0	0	0	2	26	125	701	5	900	5	0	8	0	0	65	20	0	1	155	5523	0	0	1	1	0	0	0	0	445	142	2	233	0	21	0	58	0	0	0	0	0	2	0	0	5
OTU_31	0	0	0	0	0	0	0	0	66	37	46	13	0	228	2	101	93	60	72	25	189	121	8	123	0	0	0	0	77	80	2	48	45	16	10	92	0	0	4	1	0	0	4	0	0	0	0	0	7
OTU_33	45	2	210	18	41	205	1	0	0	0	0	0	232	518	72	142	94	97	82	8	132	227	11	273	0	0	0	0	0	0	0	0	0	0	0	0	25	0	30	0	0	0	0	0	722	186	150	481	113
OTU_35	0	0	0	0	0	0	0	0	0	0	0	0	0	0	0	0	0	0	0	0	464	295	0	0	0	0	0	0	306	55	4	106	0	0	0	0	0	0	0	0	0	0	0	0	0	0	0	0	0
OTU_38	0	0	0	0	0	0	0	0	0	0	0	0	0	20	0	0	0	0	0	0	0	0	0	0	1	1	3	0	0	0	0	0	0	11	1	5	36	190	74	24	7	14	3	2	45	70	16	0	2
OTU_39	742	178	1193	1189	163	21	260	0	0	0	0	0	21	1	4	8	1	0	1	0	41	99	91	1729	64	124	101	58	69	384	29	147	45	47	83	33	0	0	0	1	0	0	19	0	0	0	0	0	0
OTU_41	45	114	97	43	13	42	0	0	16	75	6	3	35	1	0	0	4	0	6	16	0	0	1	473	11	2	2	7	68	113	9	10	0	4	0	8	17	97	41	13	13	4	2	10	0	24	0	0	2
OTU_44	55	28	34	160	47	146	152	10	58	41	5	18	4	270	1	45	51	15	39	10	34	131	1	169	39	31	17	20	162	39	13	60	23	28	6	225	7	18	44	4	0	0	2	0	296	47	67	27	6
OTU_45	385	167	481	246	10	433	0	1	1	0	0	0	1	9	99	327	2	0	0	0	53	406	0	1	0	1	0	0	0	0	0	0	0	1	0	0	28	125	154	0	0	2	0	0	17	56	0	41	46
OTU_55	232	157	348	683	1	50	17	4	579	0	30	96	0	13	0	2	0	4	45	4	192	276	0	1	22	60	27	25	1	114	9	14	0	25	0	0	0	0	0	0	24	51	7	0	0	0	0	0	0
OTU_70	267	56	138	337	58	0	47	94	16	6	0	19	1	6	0	11	215	45	97	22	207	117	0	0	353	182	149	882	452	0	0	115	0	0	0	0	0	0	0	0	0	0	0	0	481	110	45	56	0
OTU_71	0	0	0	0	452	0	879	54	0	0	0	0	0	234	0	0	0	0	0	0	0	0	0	0	0	0	0	0	0	0	0	0	0	0	0	0	0	97	159	39	0	0	0	0	0	29	0	0	0
OTU_73	305	110	315	253	95	177	88	8	93	138	28	121	48	576	34	73	120	26	29	7	214	207	3	112	92	36	91	53	226	414	40	54	449	74	66	379	14	47	50	123	19	21	50	17	253	226	148	145	44
OTU_74	306	73	526	620	84	13	91	0	0	0	0	0	4	0	0	0	0	0	0	0	11	15	14	433	22	54	52	41	17	75	11	17	5	3	10	2	0	0	0	0	0	0	1	0	0	0	0	0	0
OTU_77	0	0	0	0	0	0	0	0	0	613	0	0	0	0	235	885	0	0	0	0	139	71	0	0	0	0	0	0	0	0	0	0	0	0	0	0	0	0	0	0	0	0	0	0	0	0	0	0	0
OTU_79	0	0	0	0	16	26	3	2	6	2	1	6	4	21	6	37	3	3	10	2	15	20	1	1	27	7	24	34	29	9	1	10	9	0	2	0	0	5	6	11	0	0	1	1	22	3	4	0	1
OTU_83	0	0	0	0	0	0	0	0	0	0	0	0	0	0	0	0	0	0	0	0	0	0	0	0	0	0	0	0	338	856	24	0	0	0	0	0	62	263	149	11	0	0	0	0	0	105	0	0	0
OTU_84	15	6	43	16	53	67	31	20	25	9	16	0	2	41	24	37	59	32	73	17	12	27	0	3	49	18	9	48	40	101	4	12	93	4	21	10	3	5	15	5	0	2	10	0	0	2	0	68	3
OTU_85	0	0	0	0	0	0	0	0	0	0	0	0	0	0	0	0	0	0	0	0	185	40	0	0	0	0	0	0	0	0	0	0	72	0	19	0	0	0	0	0	0	0	9	0	116	70	40	109	0
OTU_91	0	0	0	0	283	1365	321	388	8	0	0	0	0	0	0	0	0	0	0	0	0	0	0	0	0	0	0	0	0	0	0	0	0	0	0	0	48	206	241	153	0	0	0	0	0	84	0	0	0
OTU_95	2	5	15	27	0	0	19	0	52	105	40	11	45	28	4	73	12	1	8	8	154	90	2	161	13	5	63	9	9	6	0	3	36	7	5	40	24	15	25	18	9	4	3	3	124	56	57	122	0
OTU_97	0	0	0	0	1	2	0	0	0	0	0	0	0	0	0	0	0	0	0	0	0	0	0	0	0	0	0	0	215	261	7	168	0	0	0	0	0	0	0	0	0	0	0	0	0	0	0	0	0
OTU_99	0	1	0	0	0	0	0	0	0	0	0	0	0	0	0	0	0	0	0	0	0	0	0	0	144	58	107	131	0	0	0	0	0	0	0	0	0	0	0	0	0	5	0	0	6	2	3	578	5
OTU_100	0	2	2	2	12	5	15	9	154	0	0	13	0	1	0	0	0	0	0	0	1	0	0	1	0	0	0	0	367	0	0	14	11	4	0	93	8	6	13	9	1	3	0	1	0	4	0	219	0
OTU_103	0	0	0	0	0	0	0	0	0	0	0	0	0	0	0	0	0	0	0	0	0	0	0	0	0	0	0	0	0	0	0	0	0	0	0	0	0	0	0	0	0	0	0	0	0	0	0	0	0
OTU_110	0	0	0	0	0	0	0	0	30	12	24	6	0	84	0	45	46	24	33	4	23	14	4	99	0	0	0	0	19	15	3	9	12	9	4	48	0	11	6	5	0	0	1	0	5	6	0	0	6
OTU_112	15	44	140	17	8	10	11	1	34	2	0	2	0	21	6	52	9	8	19	2	2	9	0	2	7	11	6	8	8	23	0	10	1	2	1	9	5	4	10	1	1	0	0	0	12	5	4	1	4
OTU_115	0	0	0	0	0	0	0	0	0	0	44	5	0	0	0	0	0	0	0	0	0	0	0	0	17	11	17	14	0	0	0	0	0	0	0	0	0	0	0	0	0	0	0	0	0	0	0	0	0
OTU_116	301	42	353	329	50	368	662	5	0	1	0	0	0	0	0	0	34	67	3	1	250	87	0	0	385	172	111	259	0	0	0	0	0	3	0	12	0	32	30	4	0	2	0	0	0	20	0	199	0
OTU_118	0	0	0	0	0	0	0	0	0	0	0	0	0	0	0	0	0	0	0	0	0	0	0	0	0	0	0	0	0	0	0	0	0	0	0	0	0	0	0	0	0	0	0	0	0	0	0	0	0
OTU_120	123	29	10	22	10	16	4	3	28	83	37	11	187	117	4	119	8	5	5	0	32	6	0	112	232	52	20	118	181	213	4	47	26	21	6	418	19	40	74	13	4	6	3	4	647	487	375	352	5
OTU_121	425	336	1178	825	3	9	0	3	24	52	1	2	45	13	10	0	3	0	3	0	9	14	2	31	19	11	0	3	2	10	2	5	11	31	9	45	10	2	7	17	0	4	1	0	32	13	16	55	1
OTU_124	109	36	146	65	5	209	0	0	0	0	0	0	0	2	34	111	2	0	0	0	10	117	0	1	0	0	0	0	0	0	0	0	0	0	0	0	26	79	76	0	0	0	0	0	8	32	0	11	32
OTU_129	0	0	0	0	0	0	0	0	0	0	0	0	0	1	0	0	0	0	0	0	0	0	0	0	0	0	0	0	0	0	0	0	0	0	0	0	0	0	0	0	0	0	0	0	0	0	0	0	0
OTU_133	197	74	300	101	9	151	0	0	89	99	19	2	80	93	16	78	24	14	21	19	0	1	0	0	87	31	47	73	34	76	5	17	58	31	70	48	1	20	25	8	8	21	24	5	206	124	32	56	15
OTU_134	44	93	155	235	1	15	4	0	82	4	82	40	27	36	0	14	11	6	1	0	28	14	8	400	8	5	3	12	41	5	2	42	87	16	1	33	5	32	10	5	5	2	3	2	3	3	2	0	4
OTU_136	0	1	0	1	9	2	0	4	0	0	0	0	0	0	0	0	0	2	1	1	1	0	0	4	0	0	4	0	2	0	1	1	0	0	3	0	0	11	2	3	0	0	1	1	3	3	0	1	0
OTU_137	5	9	42	21	6	14	0	3	11	7	7	2	4	14	0	0	2	9	8	1	33	33	1	44	27	5	9	10	7	6	1	0	28	2	9	33	0	2	4	10	0	0	0	0	0	1	0	0	0
OTU_138	48	55	150	12	0	54	0	0	6	31	0	21	0	17	0	0	0	0	0	0	1	11	2	7	0	0	0	0	11	329	5	16	0	0	0	0	10	56	61	2	0	0	0	0	14	29	6	6	0
OTU_143	0	0	2	19	0	32	5	0	288	0	0	31	0	34	3	11	0	0	0	0	19	15	4	2	0	0	0	0	0	610	4	0	47	43	36	204	5	14	17	29	8	18	25	7	0	3	0	153	29
OTU_144	21	32	65	0	18	0	1	14	24	55	17	1	12	19	13	62	22	19	13	12	19	12	0	1	16	9	6	14	4	10	0	1	33	3	13	6	1	7	2	0	1	4	2	4	30	16	3	13	0
OTU_147	5	0	68	88	26	27	0	1	0	0	0	0	29	19	1	3	0	0	0	0	100	51	0	0	4	0	29	1	0	0	0	0	10	1	6	39	0	0	0	0	0	0	0	0	0	0	0	20	9
OTU_152	0	0	0	0	0	0	0	0	72	137	18	1	0	0	0	329	0	0	0	0	211	0	3	0	257	175	13	364	2	315	4	8	0	0	0	0	0	0	0	0	0	0	0	0	0	0	0	0	0
OTU_153	0	1	0	29	1	4	1	0	0	0	0	0	0	0	0	0	12	5	3	1	136	51	1	0	15	3	2	16	50	7	0	3	0	0	0	0	2	1	0	0	1	0	0	0	202	37	23	36	0
OTU_156	0	0	0	0	0	0	0	0	0	0	0	0	0	0	0	0	0	0	0	0	0	1	0	0	0	0	0	0	0	0	0	0	0	0	0	0	75	1163	183	41	0	0	0	0	0	270	0	0	88
OTU_158	0	0	0	0	1	30	0	6	140	246	93	71	1	151	0	0	107	38	44	0	3	0	2	1	0	0	0	0	102	98	2	104	107	0	16	0	3	0	0	0	0	0	10	0	204	107	27	92	6
OTU_159	9	6	224	143	12	46	1	0	15	16	8	1	0	178	6	40	0	2	49	9	13	20	6	24	11	23	7	9	81	61	1	37	0	0	0	0	3	21	15	1	0	0	0	0	116	22	3	16	0
OTU_171	47	34	38	82	3	1	59	14	16	23	0	5	0	0	0	0	0	0	0	1	16	4	0	28	90	33	20	48	7	20	0	2	0	0	2	2	0	0	0	0	0	3	0	2	3	6	4	0	3
OTU_174	0	0	0	0	3	8	4	0	3	15	35	0	13	3	0	2	7	8	12	13	23	16	0	71	12	0	8	8	19	1	0	5	22	17	8	108	0	2	2	26	0	1	1	1	9	9	3	18	0
OTU_175	14	13	47	23	4	3	5	1	2	0	0	0	2	0	13	38	1	0	2	0	0	0	0	10	12	0	0	5	1	0	0	9	54	5	29	29	1	0	0	0	0	0	5	0	110	15	11	2	0
OTU_177	0	0	0	0	0	0	0	0	0	0	0	0	0	0	0	0	0	0	18	2	222	81	2	5	0	0	0	0	0	1	0	0	0	0	0	0	0	0	0	0	0	0	0	0	0	0	0	0	0
OTU_182	0	0	0	0	0	196	56	21	0	0	0	0	1	12	40	229	74	44	150	30	0	0	0	0	366	240	314	313	206	95	5	128	0	0	0	1	0	0	0	0	6	32	10	29	270	56	61	208	34
OTU_185	0	0	0	0	0	2	0	1	1	137	0	4	0	0	0	0	0	0	0	0	0	0	0	0	0	0	0	0	83	10	0	24	0	0	45	4	0	0	0	0	5	8	22	2	0	0	0	72	0
OTU_188	24	23	63	20	20	15	24	2	43	50	0	78	0	10	0	0	19	0	7	0	12	0	3	0	22	19	24	32	32	49	0	35	9	16	0	21	8	19	18	4	1	0	0	0	80	32	12	23	0
OTU_193	25	13	35	29	8	30	31	13	15	5	2	0	1	39	14	38	7	8	23	1	60	36	0	28	98	41	14	29	22	10	0	14	13	1	7	10	4	8	6	4	1	5	1	4	46	35	6	22	0
OTU_197	4	4	8	27	5	22	23	1	2	0	7	0	1	0	1	1	4	4	1	1	1	0	0	36	5	0	7	7	0	0	0	0	19	2	0	20	3	5	0	0	0	0	0	0	8	1	1	11	0
OTU_201	0	0	0	0	0	3	0	0	1	0	0	1	0	16	0	0	0	0	0	0	0	0	0	0	0	0	0	0	0	0	0	0	0	0	0	0	8	18	27	6	0	0	0	0	0	14	0	0	0
OTU_212	0	0	0	0	0	3	3	3	5	3	6	2	16	13	3	8	2	0	8	1	14	5	0	62	44	17	26	39	6	7	0	3	2	4	1	2	1	1	2	24	0	2	5	5	26	6	6	12	2
OTU_213	10	20	40	9	15	0	3	5	3	1	1	2	2	5	4	1	11	3	4	4	5	3	0	121	6	4	1	3	22	9	2	11	4	0	6	1	0	0	3	5	0	1	6	0	16	10	6	15	3
OTU_214	10	10	43	37	9	44	2	1	19	3	4	4	4	1	4	119	31	36	38	12	0	1	1	9	24	5	3	16	54	20	3	15	3	3	4	3	3	1	2	0	1	1	4	2	42	104	11	24	0
OTU_215	0	0	0	0	0	0	0	0	0	0	0	0	0	0	0	0	0	0	0	0	0	0	0	0	0	0	0	0	0	0	0	0	0	0	0	0	0	0	0	0	0	0	0	0	0	0	0	0	0
OTU_219	0	0	9	0	0	0	0	0	1	1	0	0	7	0	0	0	1	0	0	0	70	17	0	0	0	0	0	0	2	30	1	0	1	2	2	1	0	0	0	0	0	0	1	0	4	2	2	3	8
OTU_221	4	6	4	6	3	8	5	7	4	0	1	0	3	2	0	1	1	0	0	0	10	2	0	2	2	2	2	4	4	3	2	3	1	3	0	1	0	0	2	2	2	4	3	2	17	7	1	6	3
OTU_222	88	24	299	94	55	29	2	1	12	18	5	2	0	8	0	0	29	20	46	33	8	10	5	238	2	0	6	0	0	0	0	0	0	0	0	0	0	0	0	0	3	10	30	12	19	11	13	41	6
OTU_225	171	162	44	107	3	63	1	0	0	0	0	0	31	40	8	20	19	3	12	3	1	0	0	0	29	9	37	25	35	0	1	11	16	13	0	36	2	4	1	14	12	15	10	0	333	46	24	3	7
OTU_227	10	11	25	117	0	1	14	0	0	21	0	0	0	91	0	0	0	2	0	0	0	0	0	0	95	54	14	122	105	0	0	8	7	0	0	1	0	8	2	4	0	0	0	0	97	44	37	27	0
OTU_232	0	0	1	0	0	0	0	0	0	0	0	0	0	0	0	0	0	0	0	0	0	0	0	0	0	0	0	0	0	0	0	0	0	0	0	0	0	0	0	0	0	0	0	0	0	0	0	0	0
OTU_234	0	0	0	0	0	27	0	3	236	435	123	123	2	358	0	0	123	35	38	0	0	0	2	2	0	0	0	0	137	173	8	154	150	0	39	0	1	7	0	0	0	0	17	0	372	132	95	229	7
OTU_237	4	6	7	28	0	3	0	1	16	5	0	2	4	6	0	9	1	0	1	1	6	4	1	86	15	2	4	8	8	8	1	3	17	0	1	16	0	3	1	1	1	4	4	5	50	16	2	6	4
OTU_239	0	0	0	0	0	4	0	0	0	0	0	0	0	0	0	0	0	0	0	0	0	0	0	0	0	0	0	0	0	0	0	0	0	0	0	0	0	0	0	0	0	0	0	0	0	0	0	0	0
OTU_241	0	182	0	72	157	0	0	0	0	0	0	0	0	20	0	0	0	0	0	0	24	34	0	0	0	0	0	0	0	0	0	0	0	0	0	0	0	0	0	0	0	0	0	0	0	0	0	0	0
OTU_246	0	0	0	0	0	0	0	0	2	3	1	0	0	1	3	47	0	0	0	0	17	93	1	61	39	48	7	33	9	52	0	6	0	0	0	0	0	0	0	0	0	0	0	0	37	15	14	26	0
OTU_248	0	0	5	0	1	5	1	11	10	4	4	3	0	0	5	36	0	1	7	3	0	3	0	122	3	0	1	8	0	0	0	2	14	1	2	2	0	0	0	0	1	0	0	0	7	2	0	1	0
OTU_249	1	2	7	4	5	1	1	2	0	4	0	1	0	3	0	0	2	0	1	0	4	0	0	5	2	2	0	2	0	3	0	0	1	1	1	1	1	0	0	1	0	0	0	0	2	1	0	2	0
OTU_250	0	0	0	0	1	6	0	2	0	0	0	0	0	4	0	7	2	1	4	0	2	1	0	11	0	0	0	0	4	8	1	2	0	2	3	2	3	3	2	4	0	0	0	0	11	5	1	1	0
OTU_251	0	0	0	0	0	0	0	0	0	0	0	0	0	0	0	0	0	0	0	0	0	0	0	3	0	0	0	0	3	2	1	1	0	0	0	0	0	0	0	0	0	0	0	0	15	5	4	9	0
OTU_255	4	28	37	25	31	33	8	0	0	0	0	0	0	2	4	46	0	0	0	0	1	1	0	6	5	2	5	3	9	5	0	2	0	0	0	0	0	6	0	3	0	0	0	0	0	1	0	0	2
OTU_261	0	0	0	0	0	0	0	0	4	0	0	0	0	0	2	2	0	0	0	0	31	11	0	0	0	0	0	0	46	112	2	16	0	0	0	0	1	14	19	0	0	0	0	0	0	2	0	0	1
OTU_263	0	0	0	0	9	13	6	3	3	0	5	0	1	0	1	5	5	1	3	0	4	1	0	34	0	0	0	0	0	0	0	0	0	0	0	0	3	2	0	1	0	0	2	0	1	3	0	1	1
OTU_264	0	0	0	0	0	3	3	0	4	2	0	0	2	3	0	7	0	0	0	1	7	3	0	0	1	0	0	1	7	0	0	0	1	0	0	1	1	4	5	0	0	0	0	1	7	8	0	0	0
OTU_266	3	2	20	9	9	3	2	0	38	14	5	27	4	11	1	24	23	12	18	7	3	2	1	20	16	4	9	14	8	5	1	22	14	5	5	16	8	14	23	6	0	0	3	0	26	17	5	18	2
OTU_267	0	0	0	0	15	0	0	0	36	2	0	5	1	39	10	88	17	5	7	0	12	23	1	0	59	21	6	74	29	20	1	9	0	1	0	6	1	3	2	0	0	0	0	0	28	11	0	16	0
OTU_268	6	2	1	0	3	0	1	0	0	0	0	0	1	1	1	1	4	1	0	3	2	2	0	1	3	3	0	4	0	1	0	0	1	0	1	0	0	0	0	0	0	0	0	0	0	0	0	2	1
OTU_275	0	0	0	0	0	0	0	0	0	0	0	0	0	0	0	0	0	0	0	0	0	0	0	0	0	0	0	0	0	0	0	0	0	0	0	0	0	0	0	0	0	0	0	0	0	0	7	57	0
OTU_279	0	0	0	0	0	0	0	0	0	0	0	0	0	0	0	0	0	0	0	0	0	0	0	0	0	0	0	0	0	0	0	0	0	0	0	0	0	0	0	0	0	0	0	0	0	0	0	0	0
OTU_286	12	14	21	53	11	45	17	1	5	24	2	5	0	48	1	24	0	0	0	0	0	15	0	28	95	50	12	58	20	19	0	16	0	0	0	0	0	0	0	0	0	0	0	0	9	8	3	3	0
OTU_290	0	0	0	0	0	0	0	0	1	5	2	2	3	7	3	4	32	38	49	3	10	7	0	6	4	2	6	7	13	19	2	2	10	1	6	5	0	0	0	0	0	1	4	0	0	0	0	0	1
OTU_292	0	0	0	0	0	0	0	0	0	0	0	0	6	0	1	3	0	0	0	0	163	121	0	2	8	2	5	13	0	0	0	0	30	2	13	5	0	0	0	0	0	0	4	0	0	0	0	0	0
OTU_296	1	1	5	0	0	0	1	0	5	2	0	1	7	2	0	2	1	0	0	0	8	4	0	9	1	0	0	1	2	0	0	0	1	2	0	0	0	2	2	0	0	0	2	0	2	3	0	0	0
OTU_303	3	2	6	0	14	4	3	0	0	0	0	0	0	0	1	4	15	5	0	0	0	0	1	1	5	2	9	7	1	3	0	5	7	0	0	0	0	10	4	0	0	0	1	0	8	3	3	1	2
OTU_306	0	0	0	0	2	0	2	0	0	0	0	0	0	0	0	0	0	0	0	0	0	0	0	0	5	4	1	3	0	0	0	0	0	0	0	0	0	0	0	0	0	0	0	0	52	5	10	3	0
OTU_310	9	11	3	43	0	0	0	0	0	41	0	0	0	42	0	0	0	0	0	0	0	0	0	0	0	0	0	0	63	0	0	2	7	0	0	0	1	1	0	0	0	3	0	0	36	15	16	9	0
OTU_311	0	0	1	0	0	0	0	0	0	1	0	0	0	0	0	0	0	0	0	0	0	0	0	0	0	0	0	0	0	0	0	0	0	0	0	0	0	0	0	0	0	0	1	0	0	0	0	0	0
OTU_312	0	0	0	0	0	0	0	0	0	0	0	0	0	0	0	0	0	0	0	0	0	0	0	0	0	0	0	0	0	0	0	0	0	0	0	0	0	0	0	0	0	0	0	0	0	0	0	0	0
OTU_323	4	9	19	11	4	14	9	4	3	3	2	4	2	5	0	4	0	0	2	0	12	15	0	64	16	3	1	12	5	2	0	1	6	2	0	5	2	6	4	0	0	0	1	0	21	6	0	18	1
OTU_326	0	0	0	0	0	0	0	0	72	9	0	12	0	3	0	0	5	16	36	2	25	18	6	31	1	3	7	3	30	6	1	8	0	0	0	0	2	38	11	0	8	3	1	2	74	18	11	13	0
OTU_329	0	0	0	0	0	0	0	0	0	0	0	0	0	0	0	0	0	0	0	0	0	0	0	0	0	0	0	0	0	0	0	0	0	0	0	0	0	0	0	0	0	0	0	0	0	0	0	0	0
OTU_330	0	0	0	0	0	0	0	0	0	0	0	0	0	0	0	0	0	0	0	0	0	0	0	0	0	0	0	0	0	0	0	0	0	0	0	0	0	0	0	0	0	0	0	0	0	0	0	0	0
OTU_333	0	1	1	17	0	0	22	0	24	0	0	2	0	32	0	0	0	0	0	0	0	0	0	0	0	0	0	0	8	1	1	7	9	0	0	0	3	0	0	0	0	0	0	0	11	8	8	0	0
OTU_335	0	0	0	0	0	0	0	0	0	0	0	0	0	0	0	0	0	0	0	0	0	0	0	0	0	0	0	0	0	0	0	0	0	0	0	0	0	0	0	0	0	0	0	0	0	0	0	0	0
OTU_339	0	0	0	0	0	0	0	0	48	0	0	25	0	0	15	14	0	0	0	0	39	14	0	0	0	0	0	0	31	25	0	5	0	11	0	17	22	27	23	7	0	0	0	0	0	12	0	0	2
OTU_343	6	6	5	5	2	16	0	0	12	17	0	7	4	8	1	8	4	3	0	0	11	6	1	10	1	1	0	1	4	12	0	3	10	1	6	6	0	4	4	4	0	2	3	0	17	12	1	6	2
OTU_345	1	7	2	2	6	9	3	9	13	7	0	4	1	7	2	51	8	6	9	4	1	8	0	4	8	2	6	7	6	0	0	0	2	0	2	2	0	4	4	0	0	0	0	0	16	15	2	2	0
OTU_347	0	0	0	0	6	2	9	2	1	0	1	5	3	0	7	7	0	0	0	0	4	1	0	5	5	2	5	2	1	0	2	1	0	2	0	0	0	7	5	1	0	0	1	1	0	0	0	0	0
OTU_349	0	0	0	0	0	0	0	0	17	31	0	3	0	6	0	1	8	3	4	3	0	0	1	12	13	3	2	12	4	0	0	1	16	0	1	2	0	0	1	0	0	0	1	0	0	1	0	0	0
OTU_352	0	0	0	0	0	0	0	0	0	0	0	0	0	0	0	0	0	0	0	0	0	0	0	0	28	16	35	36	0	0	0	0	0	0	0	0	0	0	0	0	0	0	0	0	0	0	0	0	6
OTU_353	0	0	0	0	0	0	0	0	0	0	0	0	0	0	0	0	0	0	0	0	0	0	0	0	0	0	0	0	188	497	16	86	0	0	0	0	0	0	0	0	0	0	0	0	0	0	0	0	0
OTU_362	0	0	0	0	0	0	0	0	6	10	5	3	0	0	0	0	7	6	7	2	0	0	0	0	0	8	5	0	0	0	0	0	0	2	0	6	0	0	0	0	0	0	2	0	4	0	1	7	0
OTU_364	0	0	0	0	0	0	0	0	0	0	0	0	0	0	0	0	0	0	0	0	0	0	0	0	0	0	0	0	0	0	0	0	0	0	0	0	0	0	0	0	0	0	0	0	0	0	0	0	0
OTU_365	0	0	0	0	0	0	0	0	0	2	0	0	0	1	0	0	6	0	2	1	17	19	6	104	0	0	0	0	1	0	0	2	0	0	0	0	0	0	0	0	0	0	0	0	0	0	0	3	0
OTU_368	4	1	30	4	8	7	3	0	15	20	0	4	0	51	0	30	0	3	0	1	0	0	0	0	0	0	0	0	5	23	0	1	0	0	0	0	1	0	12	0	0	0	0	0	5	5	1	0	6
OTU_369	0	0	0	0	0	0	0	0	0	0	0	0	0	0	0	0	0	0	0	0	0	0	0	0	0	0	0	0	0	0	0	0	0	0	0	0	0	0	0	0	0	0	0	0	0	0	0	0	0
OTU_370	0	0	0	0	0	0	0	0	28	36	5	5	3	0	1	25	19	5	5	3	0	0	0	48	0	0	0	0	0	0	0	0	47	0	0	0	0	1	0	0	5	3	2	0	0	0	0	0	1
OTU_371	0	0	0	0	0	0	0	0	0	0	0	0	0	0	0	1	0	0	0	0	0	0	0	0	0	0	0	0	0	0	0	0	0	0	0	0	0	0	0	0	0	0	0	0	0	0	0	0	0
OTU_373	0	0	0	0	1	4	0	3	0	0	0	0	0	0	0	0	0	7	0	0	0	0	0	0	0	0	0	0	1	0	0	0	1	0	0	0	0	0	0	0	0	0	0	0	0	0	0	0	0
OTU_384	5	11	12	7	4	9	5	2	4	3	2	1	1	17	0	1	6	3	1	4	25	17	2	35	12	7	10	10	9	0	0	4	4	3	0	0	3	10	2	1	2	0	0	0	7	5	0	22	0
OTU_386	0	0	0	0	6	0	8	15	0	0	0	0	0	0	0	0	0	0	0	0	0	0	0	0	0	0	0	0	0	0	0	0	0	0	0	0	0	0	0	0	0	0	0	0	0	0	0	0	0
OTU_387	0	0	0	0	0	0	0	0	0	0	0	0	0	0	0	0	0	0	0	0	0	0	0	0	1	0	2	0	0	0	0	2	0	0	0	0	2	1	2	1	0	0	0	0	0	4	0	0	0
OTU_389	0	0	0	0	1	0	0	0	0	0	0	0	0	0	0	0	0	0	0	0	0	0	0	0	0	0	0	0	0	0	0	0	0	0	0	0	0	0	0	0	0	0	0	0	0	0	0	0	0
OTU_391	7	7	15	11	0	1	4	3	5	0	0	2	3	2	0	4	4	1	7	0	10	10	0	2	12	7	13	7	5	4	0	2	0	0	0	0	0	19	4	0	0	5	1	0	41	23	19	17	7
OTU_392	0	0	0	0	0	0	0	0	0	0	0	0	0	0	0	0	0	0	0	0	0	0	0	0	0	0	0	0	0	0	0	0	0	0	0	0	0	0	0	0	0	0	0	0	0	0	0	0	0
OTU_394	0	0	0	0	0	0	0	0	0	0	0	0	0	0	0	0	0	0	0	0	0	0	0	0	0	0	0	0	0	0	0	0	0	0	0	0	19	71	13	0	0	0	0	0	0	38	0	0	0
OTU_401	0	0	0	0	0	0	0	0	0	0	0	0	0	0	0	0	0	0	0	0	0	1	0	0	79	45	44	70	2	21	0	1	0	0	0	0	0	0	0	0	0	0	0	0	0	0	0	8	0
OTU_406	0	0	0	0	1	0	0	0	0	0	0	0	0	0	0	0	0	0	0	0	0	0	0	0	0	0	0	0	0	0	0	0	0	0	0	0	0	0	0	0	0	0	0	0	0	0	0	0	0
OTU_411	0	0	0	0	0	0	0	0	0	0	0	0	0	0	0	0	0	0	0	0	37	29	2	20	13	6	2	11	8	2	0	0	1	2	0	34	0	0	0	0	0	0	0	0	4	2	0	0	0
OTU_414	0	0	0	0	3	19	2	3	2	6	1	0	0	1	0	0	0	0	0	0	0	0	0	0	0	0	0	0	2	5	0	3	0	0	0	0	0	0	0	0	0	0	0	0	0	0	0	0	0
OTU_418	0	0	0	0	0	0	0	0	0	0	0	0	0	0	3	59	23	1	6	1	23	13	1	11	0	0	0	0	0	0	0	0	0	0	0	0	0	0	0	0	0	0	0	0	0	0	0	0	0
OTU_429	5	7	12	8	0	1	0	0	6	0	0	1	1	14	10	83	15	10	8	0	12	6	1	23	2	1	3	3	2	2	0	0	1	0	0	2	4	5	5	6	0	1	0	4	9	2	0	0	1
OTU_432	0	0	0	0	0	0	0	0	0	0	0	0	0	0	0	0	0	0	0	0	0	0	0	0	0	0	0	0	0	0	0	0	0	0	0	0	0	0	0	0	0	0	0	0	0	0	0	0	0
OTU_438	0	0	0	0	0	0	0	0	0	0	0	0	0	0	0	0	1	0	0	0	17	9	0	12	19	16	7	14	0	0	0	0	0	0	0	0	0	0	0	0	0	0	0	0	0	0	0	0	0
OTU_441	0	0	0	0	1	0	0	0	0	0	0	0	0	0	0	0	14	4	22	8	0	0	0	6	0	0	0	0	3	0	0	2	0	0	0	0	0	0	0	0	0	0	0	0	0	0	0	0	20
OTU_444	0	0	0	0	0	0	0	0	0	0	0	0	0	0	0	0	0	0	0	0	0	0	0	0	0	0	0	0	0	0	0	0	0	0	0	0	0	0	0	0	0	0	0	0	0	0	0	0	0
OTU_449	0	0	0	0	0	0	0	0	0	0	0	0	0	2	0	0	0	0	0	0	0	0	0	0	0	0	0	0	0	0	0	0	0	0	0	0	0	0	0	0	0	0	0	0	0	0	0	0	0
OTU_450	0	0	0	0	0	0	0	0	0	0	0	0	0	0	0	0	0	1	0	0	0	0	0	0	0	0	0	0	0	0	0	0	0	0	0	0	0	0	0	0	0	0	0	0	0	0	0	0	0
OTU_453	0	0	0	0	0	0	0	0	0	0	0	0	0	0	0	0	0	0	0	0	0	0	0	0	0	0	0	0	11	0	0	2	0	0	2	2	0	0	0	0	1	4	0	1	1	0	0	0	0
OTU_456	0	0	1	0	1	4	0	1	0	0	0	1	0	2	0	3	0	2	0	0	3	0	0	1	2	1	1	0	0	3	0	1	3	0	0	1	0	0	0	0	0	0	0	0	3	0	0	0	0
OTU_462	0	0	0	0	0	0	0	0	0	0	0	0	0	0	6	8	0	0	0	0	0	0	0	0	0	0	0	0	0	0	0	0	0	0	0	0	0	0	0	0	0	0	0	0	0	0	0	0	0
OTU_464	0	0	0	0	0	1	0	0	0	0	0	0	0	0	0	0	0	0	0	0	0	0	0	0	16	6	36	3	0	14	0	27	7	0	8	0	0	0	0	0	0	0	4	0	0	0	0	0	0
OTU_471	0	0	0	0	0	0	0	0	0	0	0	0	0	0	0	0	0	0	0	0	0	0	0	0	0	0	0	0	0	0	0	0	0	0	0	0	0	0	0	0	0	0	0	0	0	0	0	0	0
OTU_482	0	0	0	0	0	0	0	0	0	0	0	0	0	0	0	0	0	0	0	0	0	0	0	0	0	0	0	0	0	0	0	0	0	0	0	0	0	0	0	0	0	0	0	0	0	0	0	0	0
OTU_484	0	0	0	0	0	0	0	0	0	0	0	0	0	0	0	0	0	0	0	0	0	0	0	0	0	0	0	0	0	0	0	0	0	0	0	0	0	1	0	0	0	0	0	0	0	0	0	0	4
OTU_485	0	0	0	0	0	0	0	0	0	0	0	0	0	0	0	0	0	0	0	0	3	1	0	6	0	0	0	0	0	2	0	0	1	0	0	0	0	0	1	0	0	1	0	0	0	0	0	2	0
OTU_486	0	0	0	0	0	0	0	0	17	24	0	4	0	16	0	0	3	2	5	3	0	0	0	14	17	6	2	13	4	1	0	2	4	0	2	1	0	0	0	0	0	0	0	0	0	0	0	18	0
OTU_491	0	0	0	0	0	0	0	0	0	0	0	0	0	0	0	0	0	0	0	0	0	0	0	0	0	0	0	0	0	0	0	0	0	0	0	0	5	9	20	0	0	0	0	0	0	2	0	0	0
OTU_492	10	7	19	32	3	25	22	0	0	0	0	0	0	0	3	3	0	0	2	0	0	0	0	0	0	0	0	0	1	15	0	1	0	0	0	5	1	2	4	0	0	0	0	0	77	13	14	16	0
OTU_494	0	0	0	0	0	0	0	0	0	0	0	0	0	0	0	0	0	0	0	0	0	0	0	0	0	0	0	0	0	0	0	0	0	0	0	0	0	0	0	0	0	0	0	0	0	0	0	0	0
OTU_496	0	0	0	0	0	0	0	0	0	0	0	0	0	0	0	0	0	0	0	0	0	0	0	0	0	0	0	0	0	0	0	0	0	0	0	0	0	0	0	0	0	0	0	0	0	0	0	0	0
OTU_499	0	0	0	0	0	0	0	0	0	0	0	0	0	0	0	0	0	0	0	0	0	0	0	0	0	0	0	0	0	0	0	0	0	0	0	0	0	2	1	2	0	0	0	0	0	1	0	0	0
OTU_503	0	2	6	1	3	3	1	0	1	0	0	0	1	1	0	7	1	2	4	1	2	7	0	31	1	1	3	2	1	0	0	0	3	1	0	2	3	1	0	0	0	0	0	0	14	5	3	2	1
OTU_509	0	0	0	0	0	0	0	0	0	0	0	0	0	0	0	0	0	0	0	0	0	0	0	0	0	0	0	0	0	0	0	0	0	0	0	0	0	0	0	0	0	0	0	0	0	0	0	0	0
OTU_511	0	0	0	0	0	0	0	0	0	0	0	0	0	0	0	0	0	0	0	0	0	0	0	0	0	0	0	0	0	0	0	0	0	0	0	0	0	0	0	0	0	0	0	0	0	0	0	0	0
OTU_512	0	0	0	0	0	0	14	44	0	0	0	0	0	0	2	30	0	0	0	0	0	0	0	0	0	0	0	0	0	0	0	0	0	0	0	0	0	0	0	0	0	0	0	0	0	0	0	0	0
OTU_519	0	0	0	0	0	45	29	6	0	0	0	0	0	51	0	0	0	0	0	0	0	0	0	0	0	0	0	0	0	0	0	0	0	0	0	0	0	0	0	0	0	0	0	0	0	0	0	0	0
OTU_525	0	0	0	0	0	0	0	0	0	0	0	0	0	0	0	0	0	0	0	0	0	0	0	0	0	0	0	0	0	0	0	0	0	0	0	0	0	0	0	0	0	0	0	0	0	0	0	0	0
OTU_528	0	0	0	0	0	0	0	0	0	0	0	0	0	0	0	0	0	0	0	0	0	0	0	0	0	0	0	0	31	11	1	12	0	0	0	0	1	1	13	2	0	0	0	0	0	0	0	0	0
OTU_529	0	0	0	0	0	0	0	2	0	0	0	0	0	0	0	0	0	0	0	0	3	4	0	0	5	2	3	0	0	0	0	0	0	0	0	0	0	0	0	0	0	0	0	0	0	0	0	0	0
OTU_530	0	0	0	0	0	0	0	0	0	0	0	0	0	0	0	0	0	0	0	0	0	0	0	0	0	0	0	0	0	0	0	0	0	0	0	0	0	0	0	0	0	0	0	0	11	0	9	44	5
OTU_535	0	0	0	0	0	0	0	0	0	0	0	0	0	0	0	0	0	0	0	0	0	0	0	0	0	0	0	0	0	0	0	0	0	0	0	0	0	0	0	0	0	0	0	0	0	0	0	0	0
OTU_541	0	0	0	0	0	0	0	0	0	0	0	0	0	0	0	0	0	0	0	0	0	0	0	0	0	0	0	0	0	0	0	0	0	0	0	0	0	0	0	0	0	0	0	0	0	0	0	0	0
OTU_542	0	0	0	0	0	0	0	0	0	0	0	0	0	0	0	0	7	3	3	1	0	0	0	0	0	0	0	0	0	0	0	0	0	0	0	0	0	0	0	0	0	0	0	0	0	0	0	0	0
OTU_545	0	0	0	0	0	0	0	0	0	0	0	0	0	0	0	0	0	0	0	0	0	0	0	0	0	0	0	0	0	0	0	0	0	0	0	0	0	0	0	0	0	0	0	0	20	9	4	2	0
OTU_546	0	0	0	0	0	0	0	0	0	0	0	0	0	0	0	0	0	0	0	0	0	0	0	0	0	0	0	0	0	0	0	0	0	0	0	0	0	0	0	0	0	0	0	0	0	0	0	0	0
OTU_547	0	0	0	0	12	4	14	0	0	0	0	0	0	0	0	0	0	0	0	0	0	0	0	0	0	0	0	0	0	0	0	0	0	0	0	0	0	0	0	0	0	0	0	0	0	0	0	0	0
OTU_552	0	0	0	0	0	0	0	0	0	0	0	0	0	0	0	0	0	0	0	0	0	0	0	0	0	0	0	0	0	0	0	0	0	0	0	0	0	0	0	0	0	0	0	0	0	0	0	0	0
OTU_553	0	0	0	0	0	0	0	0	0	0	0	0	1	1	0	0	0	0	0	0	0	0	0	0	0	0	0	0	0	0	0	0	0	0	0	0	0	0	0	0	0	0	0	0	0	0	0	0	0
OTU_568	0	0	0	0	0	0	0	0	0	0	0	0	0	0	0	0	0	0	0	0	0	0	0	0	0	0	0	0	0	0	0	0	0	0	0	0	0	0	0	0	0	0	0	0	0	0	0	0	0
OTU_571	0	0	0	0	0	0	0	0	0	0	0	0	0	0	0	0	0	0	0	0	0	0	0	0	0	0	0	0	0	0	0	0	0	0	0	0	0	0	0	0	0	0	0	0	0	0	0	0	0
OTU_572	1	3	8	0	1	3	2	1	19	7	0	7	0	21	0	0	2	0	1	1	0	4	0	0	0	0	0	0	0	37	1	3	0	0	0	0	4	13	21	0	0	0	0	0	6	14	1	0	4
OTU_577	0	0	0	0	0	0	0	0	0	0	0	0	0	1	0	4	2	3	1	1	7	1	0	2	1	0	1	1	3	1	0	2	1	0	0	3	0	0	0	0	0	0	0	0	2	0	0	0	0
OTU_578	0	0	0	0	0	2	0	0	0	0	0	0	0	0	0	1	0	0	0	0	0	0	0	0	0	0	0	1	0	0	0	0	0	0	0	0	0	0	0	0	0	0	0	0	0	0	0	0	0
OTU_579	0	0	0	0	0	0	0	0	0	1	0	0	0	0	0	13	0	0	0	0	0	0	0	0	0	0	0	1	0	0	0	0	0	0	0	0	0	0	0	0	0	0	0	0	0	0	0	3	0
OTU_580	0	0	0	0	0	0	0	0	0	0	0	0	0	0	0	0	0	1	11	0	0	0	0	0	104	40	64	79	0	0	0	0	0	0	0	0	0	2	1	1	0	2	0	0	5	0	2	459	3
OTU_585	3	5	16	2	2	3	0	0	1	0	0	2	1	2	7	4	0	0	0	0	0	0	0	29	4	1	0	2	3	1	0	0	1	0	0	0	4	2	2	3	0	1	0	1	0	2	0	0	1
OTU_586	0	0	0	0	8	20	51	9	0	1	0	0	7	0	0	0	0	0	0	0	0	0	0	0	0	0	0	0	0	0	0	0	0	0	0	0	0	0	0	0	0	0	0	0	5	0	0	0	0
OTU_590	0	0	0	0	0	0	0	0	0	0	0	0	0	0	0	0	7	11	17	0	0	0	0	0	0	0	0	0	0	0	0	0	0	0	0	0	0	0	0	0	0	0	0	0	0	0	0	0	0
OTU_593	0	0	0	0	0	0	0	0	0	0	0	0	0	0	0	0	0	0	0	0	0	0	0	0	0	0	0	0	0	0	0	0	0	0	0	0	0	0	0	0	0	0	0	0	0	0	0	0	0
OTU_596	0	0	0	0	27	3	4	2	0	0	0	0	0	0	0	0	0	0	0	0	0	0	0	0	0	0	0	0	0	0	0	0	0	0	0	0	0	0	0	0	0	0	0	0	0	0	0	0	0
OTU_602	0	0	0	0	0	0	0	0	0	0	0	0	0	0	0	0	0	0	0	0	0	0	0	0	0	0	0	0	0	0	0	0	0	0	0	0	0	0	0	0	0	0	0	0	0	0	0	0	0
OTU_605	0	0	0	0	0	0	0	0	0	0	0	0	2	0	0	3	0	0	0	0	2	2	0	0	2	1	1	0	0	0	0	0	0	1	0	0	0	0	0	0	0	0	0	0	5	1	0	0	0
OTU_606	0	0	0	0	2	2	3	2	2	5	0	1	0	1	1	10	6	5	3	0	1	3	0	0	4	1	2	2	0	5	0	3	6	0	3	0	1	0	1	1	0	1	1	0	0	2	0	0	0
OTU_609	0	0	0	0	0	0	0	0	0	0	0	0	0	13	0	0	16	6	11	1	34	5	0	1	0	0	0	0	0	0	0	0	0	0	0	1	0	1	4	0	1	3	1	3	56	22	3	4	0
OTU_615	0	0	0	0	0	0	6	2	0	0	0	0	0	1	0	1	0	0	0	0	0	0	0	0	0	0	0	0	11	21	3	2	0	0	0	0	0	0	0	0	0	0	0	0	0	0	0	0	0
OTU_616	0	0	0	0	0	0	0	0	0	0	0	0	0	0	0	0	0	0	0	0	0	0	0	0	0	0	0	0	0	0	0	0	0	0	0	0	0	0	0	0	0	0	0	0	0	0	0	0	0
OTU_617	99	36	31	50	23	15	9	11	59	173	67	27	55	29	2	30	1	0	0	0	38	3	2	122	80	17	6	43	51	92	1	13	0	0	0	5	0	1	2	5	4	2	9	4	106	25	9	42	1
OTU_621	0	2	0	0	0	6	0	0	0	0	0	0	5	3	0	5	0	0	0	0	0	0	0	0	0	0	0	0	0	0	0	0	0	0	0	0	0	0	0	0	0	0	0	0	2	1	0	0	1
OTU_623	0	0	0	0	0	0	0	0	0	0	0	0	0	0	0	0	0	0	0	0	0	0	0	0	0	0	0	0	0	0	0	0	0	0	0	0	0	0	0	0	0	0	0	0	0	0	0	0	0
OTU_631	6	4	12	6	3	2	4	4	11	0	3	2	1	7	1	7	3	2	4	3	0	4	0	6	5	6	5	16	5	9	0	5	5	1	9	6	0	0	4	2	2	0	4	1	11	5	2	1	4
OTU_636	0	0	0	0	0	0	0	0	0	0	0	0	0	0	0	0	0	0	0	0	0	0	0	0	0	0	0	0	0	0	0	0	0	0	0	0	0	0	0	0	0	0	0	0	0	0	0	0	0
OTU_637	273	65	456	399	1	8	1	0	0	4	1	0	0	0	0	1	4	7	3	0	80	24	0	0	102	51	31	97	0	0	0	0	0	1	0	1	1	7	3	5	0	0	0	0	0	10	0	2	0
OTU_640	186	20	231	200	1	19	2	0	0	0	0	0	0	0	3	26	0	0	0	0	4	4	0	0	15	8	3	10	0	0	0	0	0	0	0	0	0	1	6	0	0	0	0	0	0	0	0	11	0
OTU_642	0	0	0	0	0	0	0	0	5	13	0	1	0	0	0	0	0	0	0	0	0	0	0	0	0	0	0	0	0	0	0	0	0	0	0	0	0	2	2	0	0	0	0	0	0	0	0	0	0
OTU_644	0	0	0	0	0	0	0	0	10	0	0	2	0	0	0	0	0	0	0	0	0	0	0	0	0	0	0	0	0	0	0	0	0	0	0	0	0	0	0	0	0	0	0	0	0	0	0	0	0
OTU_651	0	0	0	0	0	0	0	0	0	0	0	0	0	0	0	0	0	0	0	0	0	0	0	0	0	0	0	0	0	0	0	0	0	0	0	0	0	0	0	0	0	0	0	0	0	0	0	0	0
OTU_658	0	0	0	0	0	0	0	0	0	0	0	0	0	0	0	1	11	5	20	3	0	0	0	0	3	2	0	4	0	0	0	0	0	0	2	1	0	1	0	0	0	0	0	0	0	0	0	0	2
OTU_659	0	0	0	0	0	0	0	0	0	0	0	0	0	0	0	0	0	0	0	0	0	0	0	0	0	0	0	0	0	0	0	0	0	0	0	0	0	0	0	0	0	0	0	0	0	0	0	0	0
OTU_661	0	0	0	0	0	0	0	0	1	0	0	0	0	0	0	0	0	0	0	0	0	0	0	0	0	1	0	4	0	0	0	0	0	0	0	0	0	0	0	0	0	0	0	0	0	0	0	0	0
OTU_662	0	0	0	0	0	0	0	0	0	0	0	0	0	0	0	0	0	0	0	0	0	0	0	0	1	0	0	0	0	0	0	0	0	0	0	0	0	0	0	0	0	0	0	0	0	0	0	0	0
OTU_665	0	0	0	0	0	0	1	0	0	0	0	0	0	0	0	0	0	0	0	0	3	0	0	16	2	1	0	0	0	0	0	0	5	0	0	0	0	0	0	0	0	0	0	0	0	0	0	0	0
OTU_667	0	0	0	0	0	0	0	0	0	0	0	0	0	0	0	0	0	0	0	0	0	0	0	0	0	0	0	0	0	0	0	0	0	0	0	0	0	0	0	0	0	0	0	0	0	0	0	0	0
OTU_671	0	0	0	0	0	0	0	0	0	0	0	0	0	0	0	0	0	0	0	0	0	0	0	0	0	0	0	0	0	0	0	0	0	0	0	0	0	0	0	0	0	0	0	0	0	0	0	0	0
OTU_676	0	0	0	0	0	0	0	0	0	0	0	0	1	8	2	17	5	4	2	1	0	2	1	1	11	5	10	9	15	10	0	3	3	2	0	3	0	0	0	0	0	0	1	0	3	0	2	2	0
OTU_677	0	1	1	3	5	50	0	1	0	0	0	0	0	0	0	4	0	0	0	0	2	1	1	3	1	4	0	2	1	1	0	0	1	1	0	3	0	2	0	1	0	0	0	0	0	0	0	0	0
OTU_678	9	1	3	4	4	0	0	1	0	1	0	0	6	1	3	5	1	0	1	0	1	2	2	20	0	1	0	1	0	0	0	2	9	0	1	0	7	4	4	5	0	3	1	1	8	7	1	0	3
OTU_683	1	5	3	0	6	2	6	1	1	2	1	0	0	1	1	0	0	0	1	0	4	0	0	5	3	2	1	3	0	3	0	0	3	0	0	0	0	0	0	0	0	0	0	0	3	4	1	4	0
OTU_684	0	0	0	0	0	0	0	0	0	0	0	0	0	0	0	0	0	0	0	0	0	0	0	0	0	0	0	0	0	0	0	2	2	2	1	2	1	3	3	3	0	0	1	0	7	3	1	0	0
OTU_687	5	3	4	7	0	17	68	15	0	0	0	0	1	0	0	3	0	0	0	0	0	0	0	0	0	0	0	0	0	0	0	0	0	0	0	0	0	0	0	0	0	0	0	0	0	0	0	0	0
OTU_688	0	0	0	0	21	16	35	4	0	0	0	0	0	0	0	0	0	0	0	0	0	0	0	0	0	0	0	0	0	0	0	0	0	0	0	0	0	0	0	0	0	0	0	0	0	0	0	0	0
OTU_689	0	0	0	0	0	2	0	0	0	0	0	0	0	0	0	0	0	0	0	0	0	0	0	0	0	0	0	0	0	0	0	0	0	0	0	0	0	0	0	0	0	0	0	0	0	0	0	0	0
OTU_693	0	0	0	0	0	1	0	0	0	0	0	0	0	0	0	0	0	0	0	0	0	0	0	0	0	0	0	0	0	0	0	0	0	0	0	0	0	1	0	0	0	0	0	0	2	0	0	0	0
OTU_694	0	0	0	0	0	0	0	0	2	0	0	0	0	0	0	0	0	0	0	0	4	2	0	1	0	0	0	0	0	0	0	0	0	0	0	0	0	0	0	0	0	0	0	0	0	0	0	0	0
OTU_700	0	0	0	0	6	8	17	4	0	0	0	0	0	19	0	24	0	0	0	0	11	26	0	0	15	5	11	24	3	1	0	1	5	2	2	3	0	1	0	0	0	2	0	0	1	2	0	6	5
OTU_704	0	0	0	0	11	8	99	5	0	0	0	0	0	0	0	0	0	0	0	0	0	0	0	0	0	0	0	0	0	0	0	0	0	0	0	0	0	0	0	0	0	0	0	0	0	0	0	0	0
OTU_705	0	0	0	0	0	0	0	1	0	0	0	0	0	0	0	0	0	0	0	0	0	0	0	0	0	0	0	0	0	0	0	0	0	0	0	0	0	0	0	0	0	0	0	0	0	0	0	0	0
OTU_711	0	0	0	0	0	0	0	0	0	0	0	0	0	0	0	0	0	0	0	0	0	0	0	0	0	0	0	0	0	0	0	0	0	0	0	0	0	0	0	0	0	0	0	0	0	0	0	0	0
OTU_712	0	0	0	0	0	0	0	0	0	0	0	0	0	0	0	0	0	0	0	0	0	0	0	0	0	0	0	0	0	0	0	0	0	0	0	0	0	0	0	0	0	0	0	0	0	0	0	0	0
OTU_715	0	0	0	0	0	0	0	0	0	0	0	0	0	0	0	0	0	0	0	0	0	0	0	0	0	0	0	0	0	0	0	0	0	0	0	0	0	0	0	0	0	0	0	0	0	2	0	3	0
OTU_716	0	0	0	0	0	0	0	0	0	0	0	0	0	0	0	0	0	0	0	0	0	0	0	0	0	0	0	0	0	1	0	0	0	0	0	0	0	0	0	0	0	0	0	0	0	0	0	0	0
OTU_717	0	0	0	0	0	0	0	0	0	0	0	0	0	0	0	0	0	0	0	0	0	0	0	0	0	0	0	0	0	0	0	0	0	0	0	0	0	0	0	0	0	0	0	0	0	0	0	0	0
OTU_718	0	0	0	0	0	0	0	0	0	0	0	0	0	0	0	0	1	1	1	0	0	0	0	0	0	0	0	0	0	0	0	0	0	0	0	0	0	0	0	0	0	0	0	0	0	0	0	0	0
OTU_721	0	0	0	0	0	0	0	0	0	0	0	0	0	0	0	0	0	0	0	0	0	0	0	0	0	0	0	0	0	0	0	0	0	0	0	0	0	0	0	0	0	0	0	0	0	0	0	0	0
OTU_726	0	0	0	0	0	0	0	0	0	0	0	0	0	0	0	0	0	0	0	0	0	0	0	0	0	0	0	0	0	0	0	0	0	0	0	0	0	0	0	0	0	0	0	0	0	0	0	0	0
OTU_730	0	0	2	0	5	1	0	0	1	2	0	2	1	0	1	4	0	0	0	1	2	1	0	2	2	1	3	2	0	4	0	1	0	1	1	0	0	0	0	0	0	0	1	0	0	0	0	0	1
OTU_733	0	0	0	0	0	0	0	0	16	2	4	8	3	7	6	12	0	1	1	0	4	2	0	0	9	2	2	14	18	5	1	1	0	1	0	2	1	5	13	0	1	0	0	0	41	3	5	2	0
OTU_736	51	21	13	26	5	5	4	0	30	35	8	3	11	30	1	8	2	0	0	0	15	1	1	2	75	15	10	31	22	17	0	1	3	0	0	9	0	0	0	1	0	0	1	0	13	3	2	12	0
OTU_738	0	0	0	0	0	0	0	0	0	0	0	0	1	0	1	1	0	0	0	0	0	0	0	2	0	0	0	0	3	8	1	0	0	1	0	4	0	0	0	0	0	0	0	1	2	0	1	1	0
OTU_742	0	0	0	0	0	0	0	0	2	0	0	0	0	0	0	0	0	0	0	0	0	0	0	0	0	0	0	0	1	0	0	1	0	0	0	0	0	0	0	0	0	0	0	0	0	0	0	0	0
OTU_752	0	2	5	0	0	0	0	0	0	0	0	0	0	0	0	0	0	0	0	0	0	0	0	0	0	0	0	0	13	17	0	1	1	0	0	0	0	0	0	0	0	0	0	0	0	0	0	0	0
OTU_754	0	0	0	0	0	0	0	0	0	0	0	0	0	0	0	0	0	0	0	0	0	0	0	0	0	0	0	0	0	0	0	0	0	1	0	0	68	1262	194	44	0	0	0	0	0	304	0	0	0
OTU_756	0	0	0	0	0	0	0	0	0	0	0	0	0	0	0	0	0	0	0	0	0	0	0	0	0	0	0	0	0	0	0	0	0	0	0	0	0	0	0	0	0	0	0	0	0	0	0	0	0
OTU_757	0	0	0	0	0	0	0	0	0	0	0	0	0	3	0	0	10	3	6	0	0	0	0	0	0	0	0	0	0	0	0	0	1	0	0	4	0	0	0	0	0	0	0	0	0	0	0	0	0
OTU_759	0	0	0	3	0	0	0	0	7	10	2	1	0	1	0	7	2	4	2	0	1	2	0	0	0	0	0	0	0	0	0	0	0	0	0	0	0	0	0	0	0	0	0	0	0	0	0	0	1
OTU_762	17	19	6	113	3	7	7	2	73	28	8	7	1	1	8	5	6	1	14	4	31	8	4	292	3	1	0	1	0	26	0	3	71	12	3	40	3	2	1	5	0	0	0	0	2	0	0	3	0
OTU_763	0	0	0	0	0	0	0	0	0	0	0	0	0	0	0	0	0	0	0	0	0	0	0	0	0	0	0	0	0	0	0	0	0	0	0	0	0	0	0	0	0	0	0	0	0	0	0	0	0
OTU_768	0	0	0	0	0	0	0	0	0	0	0	0	0	0	0	0	0	0	0	0	0	0	0	0	0	0	0	0	0	0	0	0	0	0	0	0	0	0	0	0	0	0	0	0	0	0	0	0	0
OTU_770	0	0	0	0	0	0	0	0	0	0	0	0	0	10	0	0	0	0	0	0	0	0	0	0	0	0	0	0	1	6	0	3	0	0	0	0	3	8	2	0	0	0	0	0	0	2	0	0	0
OTU_772	0	0	0	0	0	0	0	0	1	0	2	0	0	0	0	1	0	0	0	0	0	0	0	0	0	0	0	0	4	1	0	1	2	0	0	1	0	0	0	0	0	0	0	0	0	0	0	0	0
OTU_777	0	0	0	0	0	2	43	2	0	0	0	0	0	0	0	0	0	0	0	0	0	0	0	0	0	0	0	0	0	0	0	0	0	0	0	0	0	0	0	0	0	0	0	0	0	0	0	0	0
OTU_781	0	0	0	0	0	0	0	0	0	0	0	0	0	0	0	0	0	0	0	0	0	0	0	0	0	0	0	0	0	0	0	0	0	0	0	0	0	0	0	0	0	0	0	0	0	0	0	0	0
OTU_783	0	0	0	0	0	1	0	0	0	0	0	0	0	118	0	3	0	0	0	0	0	0	0	0	0	0	0	0	0	0	0	0	0	0	0	0	0	0	0	0	1	0	1	0	0	0	0	0	0
OTU_784	0	0	0	0	0	0	0	0	0	0	0	0	0	0	0	0	0	0	0	0	0	0	0	0	0	0	0	0	0	0	0	0	0	0	0	0	0	0	0	0	0	0	0	0	0	0	0	0	0
OTU_785	0	0	0	0	0	0	0	0	0	0	0	0	0	0	0	0	0	0	0	0	0	0	0	0	0	0	0	0	0	0	0	0	0	0	0	0	0	0	0	0	0	0	0	0	0	0	0	0	0
OTU_789	0	0	0	0	0	0	0	0	0	0	0	0	0	0	0	0	0	0	0	0	0	0	0	0	0	0	0	0	0	0	0	0	0	0	0	0	0	0	0	0	0	0	0	0	0	0	0	0	0
OTU_792	0	0	0	0	17	5	15	0	0	0	0	0	0	0	0	0	0	0	0	0	0	0	0	0	0	0	0	0	0	0	0	0	0	0	0	0	0	0	0	0	0	0	0	0	0	0	0	0	0
OTU_805	0	0	0	0	0	0	0	0	19	12	17	7	0	0	0	24	32	25	23	6	0	0	2	85	0	0	0	0	0	0	0	0	0	3	0	26	0	0	0	0	0	0	0	0	0	0	0	0	0
OTU_806	2	0	0	1	0	1	0	1	1	2	0	0	0	0	0	4	0	0	0	0	0	1	0	2	0	0	0	0	0	0	0	0	4	1	0	0	0	1	0	0	0	0	0	0	0	0	0	0	0
OTU_807	0	0	0	0	0	0	0	0	0	0	0	0	0	0	0	0	0	0	0	0	0	0	0	0	0	0	0	0	0	0	0	0	0	0	0	0	0	0	0	0	0	0	0	0	0	0	0	0	0
OTU_810	0	0	0	0	0	0	0	0	1	0	0	0	0	0	0	0	0	1	3	0	0	0	0	1	0	0	0	1	0	0	0	0	0	0	0	0	1	0	0	0	0	1	0	0	0	0	1	0	0
OTU_812	0	0	0	0	0	0	0	0	0	0	0	0	0	0	0	0	0	0	0	0	0	0	0	0	0	0	0	0	0	0	0	0	0	0	0	0	0	0	0	0	0	0	0	0	0	0	0	0	0
OTU_818	0	0	0	0	0	0	0	0	0	0	0	0	0	0	0	0	0	0	0	0	2	2	0	3	0	0	0	0	0	0	0	0	0	0	0	0	0	0	0	0	0	0	0	0	0	0	0	0	0
OTU_819	0	0	0	0	0	0	0	0	0	0	0	0	0	0	0	0	0	0	0	0	0	0	0	0	0	0	0	0	0	0	0	0	0	0	0	0	0	0	0	0	0	0	0	0	0	0	0	0	0
OTU_839	0	0	0	0	0	0	0	0	0	0	0	0	0	5	0	0	1	0	0	0	0	0	0	0	0	0	0	0	0	0	0	0	0	0	0	0	0	0	0	0	0	0	0	0	0	0	0	0	0
OTU_840	5	1	9	2	0	3	0	0	0	0	0	0	0	0	0	10	1	0	0	0	0	0	0	0	0	0	0	0	0	0	0	0	0	1	0	1	0	1	0	0	0	0	0	0	0	0	0	0	0
OTU_852	0	0	0	0	0	0	0	0	0	0	0	0	0	0	0	0	0	0	0	0	0	0	0	0	0	0	0	0	0	0	0	0	0	0	0	0	0	0	0	0	0	0	0	0	0	0	0	0	0
OTU_867	0	0	4	0	4	5	9	1	8	3	7	0	0	5	0	0	0	0	0	0	2	9	0	0	1	0	1	1	1	3	0	1	0	0	0	0	0	0	0	0	0	0	0	0	0	0	0	0	10
OTU_876	0	0	0	0	0	0	0	0	0	0	0	0	0	0	0	0	0	0	0	0	0	0	0	0	0	0	0	0	0	0	0	0	0	0	0	0	0	0	0	0	0	0	0	0	0	0	0	0	0
OTU_880	0	0	0	0	0	0	2	5	0	0	0	0	0	0	0	0	0	1	0	0	0	1	0	3	0	0	1	0	1	0	0	0	0	0	1	3	0	0	0	0	0	0	1	0	0	0	0	0	0
OTU_883	0	0	0	0	0	0	0	0	0	0	0	0	0	0	0	0	0	0	0	0	0	0	0	0	0	0	0	0	0	0	0	0	0	0	0	0	0	0	0	0	0	0	0	0	0	0	0	0	0
OTU_884	0	0	0	0	0	0	0	0	0	0	0	0	0	0	0	0	0	0	0	0	0	0	0	0	0	0	0	0	0	0	0	0	0	0	0	0	0	0	0	0	0	0	0	0	0	0	0	0	0
OTU_887	0	0	0	0	0	0	0	0	0	0	0	0	0	0	0	0	0	0	0	0	0	0	0	0	0	0	0	0	0	0	0	0	0	0	0	0	0	0	0	0	0	0	0	0	0	0	0	0	0
OTU_888	0	3	14	3	4	3	4	0	3	3	3	0	2	1	0	0	1	0	3	2	0	0	0	0	3	0	0	3	0	2	0	1	2	1	1	1	1	6	2	1	1	1	0	0	0	0	0	0	0
OTU_889	0	0	0	0	0	0	0	0	0	0	0	0	0	2	0	0	0	0	0	0	0	0	0	0	0	0	0	0	0	0	0	0	0	0	0	0	1	0	1	3	0	0	0	0	16	6	8	7	0
OTU_891	0	0	0	0	0	0	0	0	0	0	0	0	0	0	0	0	0	0	0	0	0	0	0	0	0	0	0	0	0	0	0	0	0	0	0	0	0	0	0	0	0	0	0	0	0	0	0	0	0
OTU_904	0	0	0	0	0	0	0	0	0	0	0	0	0	0	0	0	3	0	1	0	0	0	0	0	0	0	0	0	0	0	0	0	0	0	0	0	0	0	0	0	0	0	0	0	0	0	0	0	0
OTU_906	0	0	0	0	0	0	0	0	0	0	0	0	0	0	0	0	0	0	0	0	0	0	0	0	0	0	0	0	0	0	0	0	0	0	0	0	0	0	0	0	0	0	0	0	0	0	0	0	0
OTU_908	0	0	0	0	0	0	0	0	0	0	0	0	0	0	0	0	0	0	0	0	0	0	0	0	0	0	0	0	0	0	0	0	0	0	0	0	0	0	0	0	0	0	0	0	0	0	0	0	0
OTU_911	0	0	0	0	0	0	0	0	0	0	0	0	0	0	0	0	0	0	0	0	0	0	0	0	0	0	0	0	0	0	0	0	0	0	0	0	0	0	0	0	0	0	0	0	0	0	0	0	0
OTU_913	0	0	0	0	0	0	0	0	0	0	0	0	0	0	0	0	0	0	0	0	0	0	0	0	0	0	0	0	0	0	0	0	0	0	0	0	0	0	0	0	0	0	0	0	0	0	0	0	0
OTU_919	0	0	0	0	0	0	0	0	0	0	0	0	0	0	0	0	0	0	1	0	3	0	0	0	0	0	0	0	1	0	0	0	0	0	0	0	0	0	1	0	0	0	0	0	0	0	0	0	0
OTU_921	0	0	0	0	0	0	0	0	0	0	0	0	0	0	0	0	0	0	0	0	0	0	0	0	0	0	0	0	0	0	0	0	0	0	0	0	0	0	0	0	0	0	0	0	0	0	0	0	0
OTU_922	0	0	0	0	0	0	0	0	0	0	0	0	0	0	0	0	0	0	0	0	0	0	0	0	0	0	0	0	0	0	0	0	0	0	0	0	0	0	0	0	0	0	0	0	0	0	0	0	0
OTU_923	0	0	0	0	0	0	0	0	0	0	0	0	0	0	0	0	0	0	0	0	0	0	0	0	0	0	0	0	0	0	0	0	0	0	0	0	0	0	0	0	0	0	0	0	0	0	0	0	0
OTU_924	0	0	0	0	0	0	0	0	0	0	0	0	0	0	0	0	0	0	0	0	0	0	0	0	0	0	0	0	0	0	0	0	0	0	0	0	0	0	0	0	0	0	0	0	0	0	0	0	0
OTU_926	37	26	24	52	12	162	8	7	53	18	11	18	9	14	0	2	3	0	3	0	11	7	0	38	41	26	11	28	3	11	0	0	8	14	14	23	2	9	2	3	2	5	5	5	73	21	19	4	1
OTU_929	0	0	0	0	0	0	0	0	0	0	0	0	0	0	0	0	0	0	0	0	0	0	0	0	0	0	0	0	0	0	0	0	0	0	0	0	0	0	0	0	0	0	0	0	0	0	0	0	0
OTU_935	0	0	0	0	0	0	0	0	0	0	0	0	0	0	0	0	0	0	0	0	0	0	0	0	0	0	0	0	0	0	0	0	0	0	0	0	0	0	0	0	0	0	0	0	0	0	0	0	0
OTU_937	0	0	0	0	0	0	0	0	0	0	0	0	0	0	0	0	0	0	0	0	0	0	0	0	0	0	0	0	0	0	0	0	0	0	0	0	0	0	0	0	0	0	0	0	0	0	0	0	0
OTU_938	0	0	0	0	0	0	0	0	0	0	0	0	0	0	0	0	0	0	0	0	0	0	0	0	0	0	0	0	0	0	0	0	0	0	0	0	0	0	0	0	0	0	0	0	0	0	0	0	0
OTU_940	0	0	0	0	0	0	0	0	0	0	0	0	0	0	0	0	0	0	0	0	0	0	0	0	0	0	0	0	0	0	0	0	0	0	0	0	0	1	3	0	0	0	0	0	3	3	0	0	0
OTU_942	0	0	0	0	0	0	0	0	0	0	0	0	0	0	0	0	0	0	0	0	0	0	0	0	0	0	0	0	0	0	0	0	0	0	0	0	0	0	0	0	0	0	0	0	0	0	0	0	0
OTU_953	0	0	0	0	0	0	0	0	0	0	0	0	0	0	0	0	0	0	0	0	0	0	0	0	0	0	0	0	0	0	0	0	0	0	0	0	0	0	0	0	0	0	0	0	0	0	0	0	0
OTU_972	23	3	42	19	5	10	9	4	3	2	0	2	2	4	2	8	0	0	2	1	9	7	1	4	4	2	4	0	3	7	0	0	1	1	0	2	0	0	0	1	0	0	2	0	8	9	6	5	1
OTU_978	0	0	0	0	0	0	0	0	0	0	0	0	0	0	0	0	0	0	0	0	0	0	0	0	0	0	0	0	0	0	0	0	0	0	0	0	0	0	0	0	0	0	0	0	0	0	0	0	0
OTU_979	0	0	0	0	0	0	0	0	0	0	0	0	0	0	0	0	0	0	0	0	0	0	0	0	0	0	0	0	0	0	0	0	0	0	0	0	0	0	0	0	0	0	0	0	0	0	0	0	0
OTU_982	0	0	0	0	0	0	0	0	0	0	0	0	0	0	0	0	0	0	0	0	0	0	0	0	0	0	0	0	0	0	0	0	0	0	0	0	0	0	0	0	0	0	0	0	0	0	0	0	0
OTU_998	0	0	0	0	0	0	0	0	0	0	0	0	0	0	0	0	0	0	0	0	0	0	0	0	0	0	0	0	0	0	0	0	0	0	0	0	0	0	0	0	0	0	0	0	0	0	0	0	0
OTU_999	0	0	0	0	0	0	0	0	0	0	0	0	0	0	0	0	0	0	0	0	0	0	0	0	0	0	0	0	0	0	0	0	0	0	0	0	0	0	0	0	0	0	0	0	0	0	0	0	0
OTU_1002	0	0	0	0	0	0	0	0	0	0	0	0	0	0	0	0	0	0	0	0	0	0	0	0	0	0	0	0	0	0	0	0	0	0	0	0	0	0	0	0	0	0	0	0	0	0	0	0	0
OTU_1005	0	0	0	0	0	0	0	0	0	0	0	0	0	0	0	0	0	0	0	0	0	0	0	0	0	0	0	0	0	0	0	0	0	0	0	0	0	0	0	0	0	0	0	0	0	0	0	0	0
OTU_1007	0	0	0	0	0	0	0	0	0	0	0	0	0	0	0	0	0	0	0	0	0	0	0	0	0	0	0	0	0	0	0	0	0	0	0	0	0	0	0	0	0	0	0	0	0	0	0	0	0
OTU_1009	0	0	0	0	0	0	1	0	0	0	0	0	0	0	0	5	0	0	0	0	0	0	0	0	0	0	0	0	0	0	0	0	0	0	0	0	18	42	55	8	0	0	0	0	0	29	0	0	16
OTU_2	0	0	0	0	0	1	0	0	0	0	0	0	0	0	0	0	2	2	0	0	1	0	0	1	0	0	1	0	1	0	0	0	0	0	0	1	0	0	0	0	1	1	0	1	0	1	0	0	2
OTU_62	0	0	0	0	0	0	0	0	0	0	0	0	0	0	0	0	0	0	0	0	0	1	0	0	2	0	0	0	0	6	0	1	0	0	0	0	0	1	0	0	0	0	0	0	0	0	0	0	0
OTU_105	0	0	0	0	0	0	0	0	0	0	0	0	474	0	60	12	201	177	120	962	0	0	0	0	0	0	0	0	0	1	0	0	0	0	0	0	0	1	0	0	0	0	0	0	1	0	0	0	0
OTU_198	0	0	0	0	0	0	0	0	0	0	0	0	0	0	0	0	0	0	0	0	0	0	0	0	0	0	0	0	0	0	0	0	0	0	0	0	0	0	0	0	0	0	0	0	0	0	0	0	0
OTU_325	0	0	0	0	0	0	0	0	0	0	0	0	0	1	0	0	0	0	0	0	0	0	0	0	0	0	1	0	0	2	0	0	0	0	0	0	0	1	0	0	0	0	0	0	0	0	0	0	0
OTU_350	0	0	0	0	0	0	0	0	0	0	0	0	0	0	0	0	0	0	0	0	0	0	0	0	0	1	0	0	0	11	0	0	0	0	0	0	0	0	0	0	0	0	0	0	0	0	0	0	0
OTU_374	0	0	0	0	0	0	0	0	0	0	0	0	0	0	0	0	0	0	1	0	0	0	0	0	1	0	0	0	0	12	0	1	0	0	0	0	0	0	0	0	0	0	0	0	0	0	0	0	0
OTU_420	0	0	0	0	0	0	0	0	0	0	0	0	0	0	0	0	0	0	0	0	0	0	0	0	0	0	1	0	0	0	1	0	0	0	0	0	0	1	1	0	0	0	0	0	0	1	0	0	0
OTU_478	0	0	0	0	0	0	0	0	0	0	0	0	0	0	0	0	0	0	0	0	0	0	0	0	0	0	0	0	0	0	0	0	0	0	0	0	0	0	0	0	0	0	0	0	0	0	0	0	0
OTU_481	0	0	0	0	0	0	0	0	0	0	0	0	0	0	0	0	0	0	0	0	0	1	0	0	0	0	0	0	0	0	0	0	0	0	0	0	0	0	0	0	0	0	0	0	0	0	0	0	0
OTU_500	0	0	0	0	0	0	0	0	0	0	0	0	0	0	0	0	0	0	0	0	0	1	0	0	0	0	0	0	0	0	0	0	0	0	0	0	0	0	0	0	0	0	0	0	0	0	0	0	0
OTU_520	0	0	0	0	0	0	0	0	0	0	0	0	0	0	0	1	0	0	0	0	0	0	0	0	0	0	0	0	1	0	0	0	0	0	0	0	0	0	0	0	0	0	0	0	0	0	0	0	0
OTU_551	0	0	0	0	0	0	0	0	0	0	1	0	0	0	0	0	0	0	0	0	0	0	0	0	0	0	0	0	0	0	0	0	0	0	1	0	0	0	0	0	0	1	0	0	0	0	0	0	0
OTU_650	0	0	0	0	0	0	0	0	0	0	0	0	0	0	0	0	0	0	0	0	0	0	0	0	0	0	0	0	0	0	0	0	0	0	0	0	1	0	0	0	0	0	0	0	0	0	0	0	0
OTU_660	0	0	0	0	0	0	0	0	0	0	0	0	0	0	0	0	0	0	0	0	0	0	0	0	0	0	0	0	0	0	0	0	0	0	0	0	0	0	0	0	0	0	0	0	0	0	0	0	0
OTU_669	0	0	0	0	0	0	0	0	0	0	0	0	0	0	0	0	0	0	0	0	0	0	0	0	0	0	0	0	0	0	0	0	0	0	0	0	0	0	0	0	0	0	1	0	0	2	0	0	0
OTU_675	0	0	0	0	0	0	0	0	0	0	0	0	0	0	0	0	0	0	0	0	0	0	0	0	0	0	0	0	0	0	0	0	0	0	0	0	0	0	0	0	0	0	0	0	0	0	0	0	0
OTU_793	0	0	0	0	0	0	0	0	0	0	0	0	0	0	0	0	0	0	0	0	0	0	0	0	0	0	0	0	0	0	0	0	0	0	0	0	0	0	0	0	0	0	0	0	0	0	0	0	0
OTU_892	0	0	0	0	0	0	0	0	0	0	0	0	0	0	0	0	0	0	0	0	0	0	0	0	0	0	0	0	0	0	0	0	0	0	0	0	0	0	0	0	0	0	0	0	0	0	0	0	0
OTU_1001	0	0	0	0	0	0	0	0	0	0	0	0	0	0	0	0	0	0	0	0	0	0	0	0	0	0	0	0	0	0	0	0	0	0	0	0	0	0	0	0	0	0	0	0	0	0	0	0	0
OTU_67	0	0	1	0	0	0	0	1	0	0	0	0	0	0	0	0	0	0	0	0	0	0	0	0	0	0	0	0	0	5	2	0	0	0	0	0	0	0	0	0	0	0	0	0	0	0	0	0	0
OTU_173	0	0	0	0	0	0	0	0	0	0	0	0	0	1	0	0	0	0	0	0	0	0	0	0	0	0	0	0	0	0	0	0	0	0	0	0	0	0	0	0	0	0	0	0	0	0	0	0	0
OTU_25	0	0	0	0	0	0	0	0	0	0	0	0	0	2	0	0	0	0	0	0	0	0	0	0	0	0	0	0	0	0	0	0	0	0	226	0	1170	3419	728	11	0	0	83	0	0	804	0	0	381
OTU_37	0	0	1	0	31	71	47	19	79	85	48	30	27	25	25	142	69	111	67	31	25	78	3	369	112	59	72	110	75	54	5	45	75	20	13	129	5	11	30	13	0	0	5	0	0	1	0	0	8
OTU_43	0	0	0	0	0	0	0	0	0	0	0	0	0	0	0	0	0	0	0	0	0	0	0	0	0	0	0	0	0	0	0	0	0	0	0	0	0	0	0	0	0	0	0	0	0	0	0	0	0
OTU_46	0	0	0	0	29	28	1	0	119	22	0	39	221	387	82	176	64	202	17	13	0	7	1	4	480	52	208	454	237	149	14	39	434	46	149	152	13	58	91	51	0	22	44	0	190	63	30	91	7
OTU_54	0	1	0	0	9	1	3	31	0	0	0	0	0	0	7	2	4	0	0	0	0	0	0	0	0	0	0	0	0	0	0	0	0	0	0	0	0	0	0	0	0	0	13	1	0	0	0	0	7
OTU_57	101	158	14	23	0	0	1	0	1	16	0	1	0	24	0	5	73	175	142	15	1	1	1	14	190	269	96	119	825	186	17	233	0	0	0	0	0	63	76	82	4	11	0	7	178	47	6	325	2
OTU_75	0	0	0	0	48	38	2	9	11	9	12	2	38	19	2	14	0	3	4	0	27	7	2	9	3	4	2	2	9	6	0	5	6	1	22	29	12	47	8	16	1	2	13	2	23	46	1	22	3
OTU_86	49	121	93	158	146	191	138	13	58	31	46	11	22	119	21	126	47	41	112	15	68	324	7	49	448	215	148	363	175	88	7	40	138	28	22	276	2	17	34	17	9	72	29	16	384	33	85	380	17
OTU_93	0	0	0	0	0	0	0	0	30	12	17	6	0	8	0	31	8	79	90	19	0	3	0	0	10	2	9	4	26	58	19	23	1	35	12	7	2	27	3	0	0	7	24	10	0	16	0	0	21
OTU_101	0	0	0	0	0	0	0	0	0	0	0	0	0	0	0	0	0	1	0	5	0	0	1	0	0	0	0	0	1	0	1	0	0	0	0	0	0	0	0	0	0	0	0	0	0	0	0	0	0
OTU_104	0	0	0	0	0	2	0	3	6	94	30	16	0	1	0	1	69	89	152	27	20	157	0	57	73	47	86	84	10	6	0	4	24	3	11	58	2	9	1	3	0	0	6	0	5	27	3	0	0
OTU_108	0	0	0	0	0	0	0	0	0	0	0	0	0	0	0	0	0	0	0	0	0	0	0	0	0	0	0	0	0	0	0	0	0	0	0	0	0	0	0	0	0	0	0	0	0	0	0	0	0
OTU_111	4	18	7	8	32	8	0	18	32	13	8	6	3	1	4	26	15	17	11	3	9	13	1	3	17	19	10	11	39	60	3	10	54	15	15	22	3	0	2	1	0	5	13	0	23	19	1	13	5
OTU_114	0	0	35	5	38	29	34	56	0	7	0	3	5	0	14	14	9	7	19	13	93	25	5	332	27	31	133	37	0	0	0	0	14	2	14	17	27	73	20	28	14	2	9	22	61	47	2	56	1
OTU_119	101	102	220	44	84	59	14	12	101	66	60	16	36	83	23	148	54	139	51	15	10	61	4	363	207	104	113	159	256	156	14	58	381	52	59	370	23	61	90	52	8	67	38	16	114	75	19	53	27
OTU_131	49	4	187	190	9	103	10	0	5	3	3	2	13	194	0	15	1	7	0	0	0	3	0	0	131	134	5	70	91	68	6	30	1	1	0	2	2	5	34	16	0	2	1	1	47	18	17	75	12
OTU_148	35	70	47	130	35	148	20	6	85	18	22	18	4	56	18	51	26	57	63	9	24	81	1	14	70	42	16	92	80	142	17	50	40	14	10	54	5	9	3	15	1	25	10	1	53	6	6	62	26
OTU_160	0	0	0	0	0	0	0	0	0	0	0	0	0	0	0	0	0	0	0	0	0	0	0	0	0	0	0	0	0	0	0	0	0	0	0	0	0	0	0	0	0	0	0	0	0	0	0	0	0
OTU_178	138	167	240	246	47	50	10	3	9	33	7	7	4	37	2	20	2	2	1	7	0	1	2	0	26	9	81	24	3	5	0	12	5	3	11	14	1	5	2	17	6	5	6	9	34	11	3	9	1
OTU_180	1	3	2	0	1	3	0	0	0	2	0	1	0	3	1	1	0	0	1	0	11	0	0	11	1	1	0	3	0	1	1	1	0	0	1	0	0	0	0	1	0	0	0	0	0	4	0	0	0
OTU_189	0	0	0	0	11	15	3	0	79	2	0	28	0	215	0	0	13	3	201	19	0	2	9	9	69	3	14	28	0	0	0	0	20	9	23	36	0	0	0	0	0	0	13	0	0	0	0	0	1
OTU_192	0	0	0	0	0	0	0	0	0	0	0	0	0	0	0	0	0	0	0	0	0	0	0	0	0	1	0	0	0	0	0	0	0	0	0	0	0	0	0	0	0	0	0	0	0	0	0	0	0
OTU_218	76	49	68	56	15	13	5	0	9	10	3	5	8	10	0	2	3	5	2	1	0	12	0	45	83	44	21	73	20	12	0	8	2	2	6	27	1	7	9	5	0	0	4	0	46	20	3	9	0
OTU_224	0	0	0	0	0	0	0	0	0	0	0	0	0	0	0	0	0	0	0	0	0	0	0	0	0	0	0	0	0	0	0	0	0	0	0	0	0	0	0	0	0	0	0	0	0	0	0	0	0
OTU_226	0	0	0	0	0	0	0	0	0	0	0	0	0	0	0	0	0	0	0	0	0	0	0	0	0	0	0	0	0	0	0	0	0	0	0	0	0	0	0	0	0	0	0	0	0	0	0	0	0
OTU_230	0	0	0	0	0	0	0	0	0	0	0	0	0	0	0	0	0	0	0	0	0	0	0	0	0	0	0	0	0	0	0	0	0	0	0	0	0	0	0	0	0	0	0	0	0	0	0	0	0
OTU_233	0	0	0	0	0	0	0	0	10	22	0	1	5	20	8	17	2	8	3	2	17	9	0	35	2	18	18	12	13	18	0	5	15	7	10	2	1	1	6	1	0	9	1	0	10	7	3	8	5
OTU_235	0	1	0	0	166	227	146	69	0	0	0	0	0	0	0	0	0	0	0	0	0	0	0	0	0	0	0	0	0	0	0	0	1	0	0	0	0	0	0	0	0	0	0	0	0	0	0	0	0
OTU_236	0	0	0	0	0	0	0	0	12	134	4	18	2	23	1	2	5	0	9	5	3	4	4	6	132	66	97	128	14	5	1	16	28	1	8	0	11	0	12	5	1	6	7	1	9	6	12	9	5
OTU_238	0	0	0	0	0	0	0	0	0	0	0	0	0	0	0	0	0	0	0	0	0	0	0	0	0	0	0	0	0	0	0	0	0	0	0	0	0	0	0	0	0	0	0	0	0	0	0	0	0
OTU_242	0	0	0	1	15	35	34	27	16	0	0	13	0	0	0	0	0	0	0	0	0	0	1	0	0	0	0	0	1	0	0	0	0	0	0	0	4	2	20	0	1	4	0	3	0	0	0	0	11
OTU_253	0	0	0	0	0	0	0	0	0	0	0	0	4	44	2	55	9	2	8	1	54	88	0	0	44	25	25	26	32	0	0	24	0	0	0	0	1	13	17	11	0	0	0	0	65	5	9	5	0
OTU_256	6	5	7	4	0	6	1	1	4	2	0	1	0	4	3	5	2	0	8	0	1	2	0	0	6	11	11	8	2	3	2	4	6	0	1	3	2	3	3	0	0	0	0	0	13	5	3	3	2
OTU_259	0	0	3	2	11	76	33	26	15	11	0	5	5	0	5	2	0	0	0	0	10	7	0	2	11	24	7	4	14	12	3	4	1	0	2	15	0	0	0	0	0	5	1	1	0	0	0	0	0
OTU_276	19	26	28	51	6	2	6	0	11	1	21	10	9	14	2	4	0	0	7	0	0	1	0	0	17	2	7	6	5	10	3	9	5	1	2	28	3	5	8	5	1	0	1	0	19	5	6	44	5
OTU_282	0	0	0	0	0	0	0	0	0	0	0	0	0	0	0	0	0	0	0	0	0	0	0	0	0	0	0	0	0	0	0	0	0	0	0	0	0	0	0	0	0	0	0	0	0	0	0	0	0
OTU_283	17	3	15	16	5	41	1	4	19	2	1	9	4	3	0	17	1	0	1	0	16	9	2	32	7	5	6	9	16	26	4	13	6	1	3	35	1	9	1	0	0	0	4	1	5	11	2	12	3
OTU_301	0	0	0	0	0	0	0	0	42	2	2	6	0	0	3	21	0	0	0	0	2	4	0	1	22	16	7	28	11	7	2	5	5	5	15	8	0	0	0	0	0	0	2	0	0	0	0	0	0
OTU_307	14	31	25	53	0	0	12	0	40	0	8	10	6	19	1	8	0	0	2	1	1	0	6	102	6	2	2	4	25	23	0	13	2	0	6	3	0	4	1	0	1	14	7	3	6	7	0	11	6
OTU_308	68	41	37	121	10	15	3	0	36	19	33	9	16	6	10	7	6	5	10	0	46	34	1	87	24	7	6	24	5	11	1	4	4	1	1	10	2	3	3	1	0	0	2	0	18	6	6	4	0
OTU_314	0	0	0	0	0	0	0	0	0	0	0	0	0	0	0	0	0	0	0	0	0	0	0	0	0	0	0	0	0	0	0	0	0	0	0	0	0	0	0	0	0	0	0	0	0	0	0	0	0
OTU_321	0	0	0	0	0	0	0	0	0	0	0	0	0	0	0	0	0	0	0	0	0	0	0	0	0	0	0	0	0	0	0	0	0	0	0	0	0	0	0	0	0	0	0	0	0	0	0	0	0
OTU_322	0	0	0	0	4	23	23	1	0	0	0	0	0	29	0	0	0	0	0	0	0	0	0	0	19	6	17	20	0	0	0	0	16	9	17	32	0	16	12	2	0	0	6	0	20	5	0	4	4
OTU_327	0	0	0	0	0	0	0	0	0	0	0	0	0	0	0	0	0	0	0	0	0	0	0	0	0	0	0	0	0	0	0	0	0	0	0	0	0	0	0	0	0	0	0	0	0	0	0	0	0
OTU_344	0	0	0	0	0	0	0	0	2	0	1	3	0	0	0	1	0	0	0	0	0	0	2	29	0	0	0	0	0	0	0	1	1	1	0	0	0	0	0	0	3	1	0	1	0	0	0	4	1
OTU_380	0	0	0	0	0	0	0	0	0	0	0	0	0	0	0	0	0	0	0	0	0	0	0	0	0	0	0	0	0	0	0	0	0	0	0	0	0	0	0	0	8	9	19	8	0	0	0	0	0
OTU_381	0	0	0	0	0	0	0	0	2	0	0	1	0	0	0	3	0	2	1	0	0	0	0	4	2	0	0	0	0	0	1	1	0	0	0	0	0	1	2	0	0	0	0	0	0	0	0	0	0
OTU_393	0	0	0	0	0	0	0	0	5	4	1	2	5	2	0	1	4	3	2	1	0	0	0	0	0	0	0	0	0	0	0	0	8	0	1	0	0	0	0	0	2	4	5	1	0	0	0	0	0
OTU_395	0	0	0	0	0	0	0	0	0	0	0	0	0	0	0	0	0	0	0	0	0	0	0	0	0	0	0	0	0	0	0	0	0	0	9	0	0	0	0	0	0	0	4	0	0	0	0	0	0
OTU_397	0	0	0	0	0	0	0	0	0	0	0	0	0	0	0	0	0	0	0	0	0	0	0	0	0	0	0	0	0	0	0	0	0	0	0	0	0	0	0	0	0	0	0	0	0	0	0	0	0
OTU_398	0	0	0	0	13	3	5	9	0	0	0	0	0	0	0	0	3	1	0	6	0	0	0	0	2	4	34	3	0	0	1	1	0	0	0	0	0	0	0	0	0	3	0	4	8	0	1	0	6
OTU_400	0	0	0	0	3	7	1	1	2	1	0	0	0	0	0	1	1	3	3	0	2	3	0	9	5	4	0	2	0	0	0	0	1	0	2	0	0	0	0	0	0	0	0	0	0	0	3	1	5
OTU_405	0	0	0	0	2	6	8	13	0	0	0	0	0	0	0	0	0	0	0	0	9	1	0	0	8	8	3	2	0	0	0	0	1	0	0	1	0	0	0	0	0	0	1	0	0	0	0	0	0
OTU_408	0	0	0	0	0	0	0	0	0	0	0	0	0	0	0	0	0	0	0	0	0	0	0	0	0	0	0	0	0	0	0	0	0	0	0	0	0	0	0	0	0	0	0	0	0	0	0	0	0
OTU_419	0	0	0	0	0	0	0	0	0	0	0	0	0	0	0	0	0	0	0	0	0	0	0	0	0	0	0	0	0	0	0	0	0	0	0	0	0	0	0	0	0	0	0	0	0	0	0	0	0
OTU_428	0	0	0	0	0	0	0	0	0	0	0	0	0	0	0	0	0	0	0	0	0	0	0	0	0	0	0	0	0	0	0	0	0	0	0	0	0	0	0	0	0	0	0	0	0	0	0	0	0
OTU_434	0	0	0	0	0	0	0	0	0	0	0	0	0	0	1	1	0	0	0	0	3	1	2	12	0	0	0	0	0	0	0	0	1	0	2	1	2	3	4	0	0	0	0	0	3	3	0	0	0
OTU_436	0	0	1	0	0	0	0	1	0	0	0	0	0	0	0	0	0	0	0	0	0	0	0	0	0	0	0	0	0	0	0	0	0	0	0	0	0	0	0	0	0	0	0	0	0	0	0	0	0
OTU_437	0	0	0	0	0	0	0	0	0	0	0	0	0	0	0	0	0	0	0	0	0	0	0	0	0	0	0	0	0	0	0	0	0	0	0	0	0	0	0	0	0	0	0	0	0	0	0	0	0
OTU_445	0	0	0	0	1	4	1	2	0	1	0	0	0	0	0	0	0	0	0	0	0	0	0	0	0	0	0	0	0	0	0	0	0	0	0	0	0	0	0	0	0	0	0	0	6	4	1	0	0
OTU_447	7	5	1	7	1	4	0	3	2	5	1	5	6	3	0	13	5	0	4	1	0	1	0	1	4	1	1	2	31	12	1	6	18	3	7	11	1	1	4	1	0	0	8	1	7	1	5	5	4
OTU_452	8	12	7	6	4	1	4	0	3	3	5	3	0	8	0	0	4	5	5	1	13	8	0	3	1	0	1	0	0	0	0	0	0	2	1	1	1	0	0	0	0	0	1	0	16	4	3	2	0
OTU_461	0	0	0	0	0	0	0	0	0	0	0	0	0	0	0	0	0	0	0	0	0	0	0	0	0	0	0	0	0	0	0	0	0	0	0	0	0	0	0	0	0	0	0	0	0	0	0	0	0
OTU_467	0	0	0	0	0	0	0	0	0	0	0	1	0	6	0	2	2	1	8	0	2	5	1	61	0	0	0	0	0	0	0	0	0	0	0	0	1	0	1	7	0	1	0	1	0	0	0	0	0
OTU_477	0	0	0	0	0	0	0	0	0	0	0	0	0	0	0	0	0	0	0	0	0	0	0	0	0	0	0	0	0	0	0	0	0	0	0	0	0	0	0	0	0	0	0	0	0	0	0	0	0
OTU_479	9	4	4	6	2	11	4	0	2	1	0	0	0	5	0	4	0	2	3	0	0	0	0	0	4	0	7	1	4	4	0	4	3	2	0	0	0	5	1	0	0	0	0	0	0	1	0	0	0
OTU_502	0	0	0	0	0	0	0	0	0	0	0	0	0	0	0	0	0	0	0	0	0	0	0	0	0	0	0	0	0	0	0	0	0	0	0	0	0	0	0	0	0	0	0	0	0	0	0	0	0
OTU_518	0	0	0	0	1	1	1	2	0	0	0	0	0	0	0	0	0	0	0	0	0	0	0	0	0	0	0	0	0	0	0	0	0	0	0	0	0	0	0	0	0	0	0	0	0	0	0	0	0
OTU_521	0	0	0	0	0	0	0	0	0	0	0	0	0	0	0	0	0	0	0	0	0	0	0	0	0	0	0	0	0	0	0	0	0	0	0	0	0	0	0	0	0	0	0	0	0	0	0	0	0
OTU_523	0	0	0	0	0	0	0	0	0	0	0	0	0	0	0	0	0	0	0	0	0	0	0	0	0	0	0	0	0	0	0	0	0	0	0	0	0	0	0	0	0	0	0	0	0	0	0	0	0
OTU_531	5	1	4	13	2	4	0	0	3	7	0	0	0	4	3	5	2	23	1	2	2	3	0	1	25	14	1	7	2	3	0	1	10	6	2	26	1	2	6	2	0	0	0	0	7	1	3	0	1
OTU_537	0	0	0	0	1	2	0	0	0	0	1	0	0	0	0	0	0	0	0	0	1	0	0	6	0	0	0	0	1	0	0	1	0	0	0	0	0	0	0	0	0	0	0	0	0	0	0	0	0
OTU_538	0	0	0	0	0	0	0	0	0	0	0	0	0	0	0	0	0	0	0	0	0	0	0	0	0	0	0	0	0	0	0	0	0	0	0	0	0	0	0	0	0	0	0	0	22	2	22	21	0
OTU_539	0	2	0	1	1	0	0	0	0	0	0	0	0	0	0	0	0	0	0	0	0	0	0	0	0	0	0	0	0	0	0	0	0	0	0	0	0	0	0	0	0	0	0	0	0	0	0	1	0
OTU_550	0	0	0	0	0	0	1	0	1	1	2	1	2	0	0	0	0	0	1	0	0	2	0	0	4	1	2	0	0	0	1	0	0	0	0	0	0	0	0	0	0	0	0	0	0	0	0	1	0
OTU_555	0	0	0	0	0	0	0	0	0	0	0	0	0	0	0	0	0	0	0	0	0	0	0	0	0	0	0	0	0	0	0	0	0	0	0	0	0	0	0	0	0	0	0	0	0	0	0	0	0
OTU_557	0	0	0	0	0	0	0	0	0	0	0	0	0	0	0	0	0	0	0	0	0	0	0	0	0	0	0	0	0	0	0	0	0	0	0	0	0	0	0	0	0	0	0	0	0	0	0	0	0
OTU_566	0	0	0	0	0	0	0	0	0	0	0	0	0	0	0	0	0	0	0	0	0	0	0	0	0	0	0	0	0	0	0	0	0	0	0	0	0	0	0	0	0	0	0	0	0	0	0	0	0
OTU_576	5	6	8	5	1	14	19	2	47	4	14	4	23	20	2	5	13	13	17	4	0	0	0	9	18	4	0	14	3	4	0	0	11	0	1	4	0	1	3	2	0	8	1	0	2	9	3	19	5
OTU_588	0	0	0	0	0	0	0	0	0	0	0	0	0	0	0	0	0	0	0	0	0	1	0	0	0	0	0	0	0	0	0	0	0	0	0	0	0	0	0	0	0	0	0	0	0	0	0	0	0
OTU_592	0	0	0	0	0	0	0	0	5	1	1	1	0	0	0	2	3	0	4	0	0	0	0	9	0	0	0	0	0	0	0	0	10	0	0	0	0	0	0	0	0	0	0	0	0	0	0	0	0
OTU_594	0	0	0	0	0	0	0	0	6	3	2	0	13	5	0	1	0	0	0	0	0	0	0	0	0	0	0	0	0	0	0	0	0	0	0	0	0	0	0	0	0	0	0	0	0	0	0	2	0
OTU_595	0	0	0	0	0	0	0	0	0	0	0	0	0	0	0	0	0	0	0	0	0	0	0	0	0	0	0	0	0	0	0	0	0	0	0	0	0	0	0	0	0	0	0	0	0	0	0	0	0
OTU_599	0	0	0	0	0	0	0	0	0	0	0	0	0	0	0	0	0	0	0	0	0	0	0	0	0	0	0	0	0	0	0	0	0	0	0	0	0	0	0	0	0	0	0	0	0	0	0	0	0
OTU_604	0	0	0	0	0	0	0	0	0	0	0	0	0	0	0	0	0	0	0	0	0	0	0	0	0	0	0	0	0	0	0	0	1	0	0	0	0	0	2	0	0	1	0	0	3	0	1	5	0
OTU_611	0	0	0	0	0	0	0	0	0	0	0	0	0	0	0	0	0	0	0	0	0	0	0	0	0	0	0	0	0	0	0	0	0	0	0	0	0	0	0	0	0	0	0	0	0	0	0	0	0
OTU_624	0	0	0	0	0	0	0	0	0	0	0	0	0	0	0	0	1	1	0	0	0	0	0	0	0	0	0	0	0	0	0	0	0	0	0	0	0	0	0	0	0	0	0	0	2	1	0	0	0
OTU_632	0	0	0	0	1	1	1	0	2	3	1	0	1	1	1	3	1	1	3	0	1	6	0	1	3	6	3	6	1	9	0	2	3	0	1	1	0	0	1	4	0	0	0	1	1	2	0	2	1
OTU_654	0	0	0	0	0	0	0	0	0	0	0	0	0	0	0	0	0	0	0	0	0	0	0	0	0	0	0	0	0	0	0	0	0	0	0	0	0	0	0	0	0	0	0	0	0	0	0	0	0
OTU_668	0	0	0	0	0	0	0	0	0	0	0	0	0	0	0	0	0	0	0	0	0	0	0	0	0	0	0	0	0	0	0	0	0	0	0	0	0	0	0	0	0	0	0	0	0	0	0	0	0
OTU_706	0	0	0	0	0	0	0	0	0	0	0	0	0	0	2	0	0	0	0	0	0	0	1	0	0	1	1	0	0	0	0	0	0	1	1	0	0	0	0	0	0	0	1	1	1	0	0	0	0
OTU_710	0	0	0	0	0	0	0	0	0	0	0	0	0	0	0	0	0	0	0	0	0	0	0	0	0	0	0	0	0	0	0	0	0	0	0	0	0	0	0	0	0	0	0	0	0	0	0	0	0
OTU_719	0	0	0	0	37	19	2	1	6	3	33	3	0	0	0	0	1	3	7	1	1	3	3	171	0	0	0	0	7	11	2	7	20	3	4	3	0	0	2	4	0	0	1	0	0	0	0	0	0
OTU_725	0	0	0	0	0	0	0	0	0	0	0	0	0	0	0	0	0	0	0	0	0	0	0	0	0	0	0	0	0	0	0	0	0	0	0	0	0	0	0	0	0	0	0	0	0	0	0	0	0
OTU_728	0	0	4	0	0	0	0	0	0	0	0	2	0	0	0	0	0	0	0	0	0	0	0	0	2	0	0	0	0	0	0	0	0	0	0	0	0	0	0	0	0	0	0	0	0	0	0	0	0
OTU_732	0	0	0	0	0	0	0	0	0	0	0	0	0	0	0	0	0	0	0	0	0	0	0	0	0	0	0	0	0	0	0	0	0	0	0	0	0	0	0	0	0	0	0	0	0	0	0	0	0
OTU_737	0	0	0	0	0	0	0	0	1	0	0	5	0	0	0	0	0	0	0	0	0	0	0	0	0	0	0	0	0	0	1	6	0	0	0	0	0	0	0	0	0	0	0	0	0	0	0	0	0
OTU_740	0	0	0	0	0	0	0	0	0	0	0	0	0	0	0	0	0	0	0	0	0	0	0	0	0	0	0	0	0	0	0	0	0	0	0	0	0	0	0	0	0	0	0	0	0	0	0	0	0
OTU_741	0	0	0	0	0	0	0	0	0	0	0	0	0	0	0	0	0	0	0	0	0	0	0	0	0	0	0	0	0	0	0	0	0	0	0	0	0	0	0	0	0	0	0	0	0	0	0	0	0
OTU_758	0	0	0	0	0	0	0	0	0	0	0	0	0	0	0	0	0	0	0	0	0	0	0	0	0	0	0	0	0	0	0	0	0	0	0	0	0	0	0	0	0	0	0	0	0	0	0	0	0
OTU_779	0	0	0	0	0	0	0	0	0	0	0	0	0	0	0	0	0	0	0	0	0	0	0	0	0	0	0	0	0	0	0	0	0	0	0	0	0	0	0	0	0	0	0	0	0	0	0	0	0
OTU_782	0	0	0	0	0	0	0	0	0	0	0	0	0	0	0	0	0	0	0	0	0	0	0	0	0	0	0	0	0	0	0	0	0	0	0	0	0	0	0	0	0	0	0	0	0	0	0	0	0
OTU_788	0	0	0	0	0	0	0	0	0	0	0	0	0	0	0	0	0	0	0	0	0	0	0	0	0	0	0	0	0	0	0	0	0	0	0	0	0	0	0	0	0	0	0	0	0	0	0	0	0
OTU_790	0	0	0	0	0	0	0	0	0	0	0	0	0	0	0	0	0	0	0	0	0	0	0	0	0	0	0	0	0	0	0	0	0	0	0	0	0	0	0	0	0	0	0	0	0	0	0	0	0
OTU_795	0	0	0	0	0	1	0	0	0	0	0	3	0	5	0	0	0	0	0	0	0	0	0	0	0	0	0	0	5	2	0	6	0	0	0	0	0	1	0	1	0	0	0	0	0	1	0	0	0
OTU_802	0	0	0	0	0	0	0	0	0	0	0	0	0	0	0	0	0	0	0	0	0	0	0	0	0	0	0	0	0	0	0	0	0	0	0	0	0	0	0	0	0	0	0	0	13	1	6	0	0
OTU_803	0	0	0	0	0	0	0	0	0	0	0	0	0	0	0	0	0	0	0	0	0	0	0	0	0	0	0	0	0	0	0	0	0	0	0	0	0	0	0	0	0	0	0	0	0	0	0	0	0
OTU_804	0	0	0	0	0	0	0	0	0	0	0	0	0	0	0	0	0	0	0	0	0	0	0	0	0	0	0	0	0	0	0	0	0	0	0	0	0	0	0	0	0	0	0	0	0	0	0	0	0
OTU_814	0	0	0	0	0	0	0	0	0	0	0	0	0	0	0	0	0	0	0	0	0	0	0	0	0	0	0	0	0	0	0	0	0	0	0	0	0	0	0	0	0	0	0	0	0	0	0	0	0
OTU_823	0	0	0	0	0	0	0	0	0	0	0	0	0	0	0	0	0	0	0	0	0	0	0	0	0	0	0	0	0	0	0	0	0	0	0	0	0	0	0	0	0	0	0	0	0	0	0	0	0
OTU_825	0	0	0	0	0	0	0	0	0	0	0	0	0	0	0	0	0	0	0	0	0	0	0	0	0	0	0	0	0	0	0	0	0	0	0	0	0	0	0	0	0	0	0	0	0	0	0	0	0
OTU_827	0	0	0	0	0	0	0	0	0	0	0	0	0	0	0	0	0	0	0	0	0	0	0	0	0	0	0	0	0	0	0	0	0	0	0	0	0	0	0	0	0	0	0	0	0	0	0	0	0
OTU_829	0	0	0	0	0	0	0	0	0	0	0	0	0	0	0	0	2	0	0	3	0	0	0	0	0	0	0	0	0	0	0	0	0	0	2	0	0	0	0	0	0	0	1	0	0	0	0	0	0
OTU_831	0	0	0	0	0	0	0	0	0	0	0	0	0	0	0	0	0	0	0	0	0	0	0	0	0	0	0	0	0	0	0	0	0	0	0	0	0	0	0	0	0	0	0	0	0	0	0	0	0
OTU_832	0	0	0	0	0	0	0	0	0	0	0	0	0	0	0	0	0	0	0	0	0	0	0	0	0	0	0	0	0	0	0	0	0	0	0	0	0	0	0	0	0	0	0	0	0	0	0	0	0
OTU_834	0	0	0	0	0	0	0	0	0	0	0	0	0	0	0	0	0	0	0	0	0	0	0	0	0	0	0	0	1	1	0	1	0	0	0	0	0	0	0	0	0	0	0	0	0	0	0	0	0
OTU_842	0	0	0	0	0	0	0	0	0	0	0	0	0	2	0	0	0	0	0	0	0	0	0	0	0	0	0	0	0	0	0	0	0	0	0	0	0	0	0	0	0	0	0	0	0	0	0	0	0
OTU_843	0	0	0	0	0	0	0	0	0	0	0	0	0	0	0	0	0	0	0	0	0	0	0	0	0	0	0	0	0	0	0	0	0	0	0	0	0	0	0	0	0	0	0	0	0	0	0	0	0
OTU_849	0	0	0	0	0	0	0	0	0	0	0	0	0	0	0	0	0	0	0	0	0	0	0	0	0	0	0	0	0	0	0	0	0	0	0	0	0	0	0	0	0	0	0	0	0	0	0	0	0
OTU_853	0	0	0	0	0	0	0	0	0	0	0	0	0	0	0	0	0	0	0	0	0	0	0	0	0	0	0	0	0	0	0	0	0	0	0	0	0	0	0	0	0	0	0	0	0	0	0	0	0
OTU_860	0	0	0	0	0	0	0	0	0	0	0	0	0	4	0	0	0	17	2	0	0	0	0	2	0	0	0	0	0	0	0	0	0	0	0	0	0	0	0	0	0	1	0	0	0	0	0	0	0
OTU_864	0	0	0	0	0	0	0	0	0	0	0	0	0	0	0	0	0	0	0	0	0	0	0	0	0	0	0	0	0	0	0	0	0	0	0	0	0	0	0	0	0	0	0	0	0	0	0	0	0
OTU_866	0	0	0	0	0	0	0	0	0	0	0	0	0	0	0	0	0	0	0	0	0	0	0	0	0	1	0	0	0	0	2	2	0	0	0	0	0	1	0	1	0	0	2	0	0	0	0	0	1
OTU_875	0	0	0	0	0	0	0	0	0	0	0	0	0	0	0	0	0	0	0	0	0	0	0	0	0	0	0	0	0	0	0	0	0	0	0	0	0	0	0	0	0	0	0	0	0	0	0	0	0
OTU_878	0	0	0	0	0	0	0	0	0	0	0	0	0	0	0	0	0	0	0	0	0	0	0	0	0	0	0	0	0	0	0	0	0	0	0	0	0	0	0	0	0	0	0	0	0	0	0	0	0
OTU_881	0	0	0	0	0	0	0	0	0	0	0	0	0	0	0	0	0	0	0	0	0	0	0	0	0	0	0	0	0	0	0	0	0	0	0	0	0	0	0	0	0	0	0	0	0	0	0	0	0
OTU_882	0	0	0	0	0	0	0	0	0	0	0	0	0	0	0	0	0	0	0	0	0	0	0	0	0	0	0	0	0	0	0	0	0	0	0	0	0	0	0	0	0	0	0	0	0	0	0	0	0
OTU_885	0	0	0	0	2	0	5	2	0	0	0	0	0	0	0	0	0	0	0	0	0	0	0	0	0	0	0	0	0	0	0	0	0	0	0	0	0	0	0	0	0	0	0	0	0	0	0	0	0
OTU_890	1	1	1	20	0	1	0	0	0	19	0	0	0	0	0	0	1	0	0	0	0	0	0	0	46	27	14	30	7	14	1	4	2	0	1	0	0	0	0	0	0	0	0	0	3	2	20	2	0
OTU_894	0	0	0	0	0	0	0	0	0	0	0	0	0	0	0	0	0	0	0	0	0	0	0	0	0	0	0	0	0	0	0	0	0	0	0	0	0	0	0	0	0	0	0	0	0	0	0	0	0
OTU_899	0	0	0	0	0	0	0	0	0	0	0	0	0	0	0	0	0	0	0	0	0	0	0	0	0	0	0	0	0	0	0	0	0	0	0	0	0	0	0	0	0	0	0	0	0	0	0	0	0
OTU_900	0	0	0	0	0	0	0	0	0	0	0	0	0	0	0	0	0	0	0	0	0	0	0	0	0	0	0	0	0	0	0	0	0	0	0	0	0	0	0	0	0	0	0	0	0	0	0	0	0
OTU_901	0	0	0	0	0	0	0	0	0	0	0	0	0	0	0	0	0	0	0	0	0	0	0	0	0	0	0	0	0	0	0	0	0	0	0	0	0	0	0	0	0	0	0	0	0	0	0	0	0
OTU_903	0	0	0	0	0	0	0	0	0	0	0	0	0	0	0	0	0	0	0	0	0	0	0	0	0	0	0	0	0	0	0	0	0	0	0	0	0	0	0	0	0	0	0	0	0	0	0	0	0
OTU_907	0	0	0	0	0	0	0	0	0	0	0	0	0	0	0	0	0	0	0	0	0	0	0	0	0	0	0	0	0	0	0	0	0	0	0	0	0	0	0	0	0	0	0	0	0	0	0	0	0
OTU_912	0	0	0	0	0	0	0	0	0	0	0	0	0	0	0	0	0	0	0	0	0	0	0	0	0	0	0	0	0	0	0	0	0	0	0	0	0	0	0	0	0	0	0	0	0	0	0	0	0
OTU_914	0	0	0	0	0	0	0	0	0	0	0	0	0	0	0	0	0	0	0	0	0	0	0	0	0	0	0	0	0	0	0	0	0	0	0	0	0	0	0	0	0	0	0	0	0	0	0	0	0
OTU_915	0	0	0	0	0	0	0	0	78	0	0	31	0	0	12	17	42	5	79	9	3	17	7	1	57	44	17	60	1	0	1	34	91	17	33	113	7	17	68	3	1	15	22	3	442	56	122	95	56
OTU_916	0	0	0	0	0	0	0	0	0	0	0	0	0	0	0	0	0	0	0	0	0	0	0	0	0	0	0	0	0	0	0	0	0	0	0	0	0	0	0	0	0	0	0	0	0	0	0	0	0
OTU_917	0	0	0	0	0	0	0	0	0	0	0	0	0	0	0	0	0	0	0	0	0	0	0	0	0	0	0	0	0	0	0	0	0	0	0	0	0	0	0	0	0	0	0	0	0	0	0	0	0
OTU_925	0	0	0	0	0	0	0	0	0	0	0	0	0	0	0	0	0	0	0	0	0	0	0	0	0	0	0	0	0	0	0	0	0	0	0	0	0	0	0	0	0	0	0	0	0	0	0	0	0
OTU_931	0	0	0	0	0	0	0	0	0	0	0	0	0	0	0	0	0	0	0	0	0	0	0	0	0	0	0	0	0	0	0	0	0	0	0	0	0	0	0	0	0	0	0	0	0	0	0	0	0
OTU_933	0	0	0	0	0	1	4	0	0	0	0	0	0	2	0	1	0	1	0	0	5	25	0	0	4	0	1	2	1	0	0	0	5	1	0	5	0	4	3	1	3	33	30	26	0	1	0	0	0
OTU_948	0	0	0	0	0	0	0	0	0	0	0	0	0	0	0	0	0	0	0	0	0	0	0	0	0	0	0	0	0	0	0	0	0	0	0	0	0	0	0	0	0	0	0	0	0	0	0	0	0
OTU_950	0	0	0	0	0	0	0	0	0	0	0	0	0	0	0	0	0	0	0	0	0	0	0	0	0	0	0	0	0	0	0	0	0	0	0	0	0	0	0	0	0	0	0	0	0	0	0	0	0
OTU_955	0	0	0	0	0	0	0	0	0	0	0	0	0	0	0	0	0	0	0	0	0	0	0	0	0	0	0	0	0	0	0	0	0	0	0	0	0	0	0	0	0	0	0	0	0	0	0	0	0
OTU_956	0	0	0	0	0	0	0	0	0	0	0	0	0	0	0	0	0	0	0	0	0	0	0	0	0	0	0	0	0	0	0	0	0	0	0	0	0	0	0	0	0	0	0	0	0	0	0	0	0
OTU_967	0	0	0	0	0	0	0	0	0	0	1	1	0	0	0	0	0	0	0	1	3	4	0	0	0	0	0	0	0	0	0	0	0	0	0	0	0	0	0	0	0	1	0	0	0	0	0	0	0
OTU_969	0	0	0	0	0	0	0	0	0	0	0	0	0	0	0	0	0	0	0	0	0	0	0	0	0	0	0	0	0	0	0	0	0	0	0	0	0	0	0	0	0	0	0	0	0	0	0	0	0
OTU_971	0	0	0	0	0	0	0	0	0	0	0	0	0	0	0	0	0	0	0	0	0	0	0	0	0	0	0	0	0	0	0	0	0	0	0	0	0	0	0	0	0	0	0	0	0	0	0	0	0
OTU_975	0	0	0	0	0	0	0	0	0	0	0	0	0	0	0	0	0	0	0	0	0	0	0	0	0	0	0	0	0	0	0	0	0	0	0	0	0	0	0	0	0	0	0	0	0	0	0	0	0
OTU_977	0	0	0	0	0	0	0	0	0	0	0	0	0	0	0	0	0	0	0	0	0	0	0	0	0	0	0	0	0	0	0	0	0	0	0	0	0	0	0	0	0	0	0	0	0	0	0	0	0
OTU_989	0	0	0	0	0	0	0	0	0	0	0	0	0	0	0	0	0	0	0	0	0	0	0	0	0	0	0	0	0	0	0	0	0	0	0	0	0	0	0	0	0	0	0	0	0	0	0	0	0
OTU_991	0	0	0	0	0	0	0	0	0	0	0	0	0	0	0	0	0	0	0	0	0	0	0	0	0	0	0	0	0	0	0	0	0	0	0	0	0	0	0	0	0	0	0	0	0	0	0	0	0
OTU_1010	0	0	0	0	0	0	0	0	0	0	0	0	0	0	0	0	0	0	0	0	0	0	0	0	0	0	0	0	0	0	0	0	0	0	0	0	0	0	0	0	0	0	0	0	0	0	0	0	0
OTU_1012	3	2	5	4	3	10	1	0	6	2	0	1	2	2	0	3	2	13	1	1	2	4	0	0	9	4	3	5	6	3	0	0	5	1	1	3	1	0	0	0	0	0	0	0	4	0	1	3	0
OTU_581	0	0	0	0	0	0	0	0	0	0	0	0	0	0	0	0	0	0	0	0	0	0	0	0	0	0	0	0	0	0	0	0	0	0	0	0	0	0	0	0	0	0	0	0	0	0	0	0	0
OTU_714	0	0	0	0	0	0	0	0	0	0	0	0	0	0	0	0	0	0	0	0	0	0	0	0	0	0	0	0	0	0	0	0	0	0	0	0	0	0	0	0	0	0	0	0	0	0	0	0	0
OTU_816	0	0	0	0	0	0	0	0	0	0	0	0	0	0	0	0	0	0	0	0	0	0	0	0	0	0	0	0	0	0	0	0	0	0	0	0	0	0	0	0	0	0	0	0	0	0	0	0	0
[truncated: 289 more columns]

## Sheet: otu_taxa_rdp2020_c0.8
Column1	Column2	domain	phylum	class	order	family	genus
OTU_1	1	Bacteria	Bacteroidetes	Bacteroidia	Bacteroidales	Muribaculaceae	Duncaniella
OTU_2	2	Bacteria	Bacteroidetes	Bacteroidia	Bacteroidales	Muribaculaceae	unclassified_Muribaculaceae
OTU_3	3	Bacteria	Firmicutes	Bacilli	Lactobacillales	Lactobacillaceae	Lactobacillus
OTU_4	4	Bacteria	Bacteroidetes	Bacteroidia	Bacteroidales	unclassified_Bacteroidales	unclassified_Bacteroidales
OTU_5	5	Bacteria	Firmicutes	Clostridia	Clostridiales	Lachnospiraceae	unclassified_Lachnospiraceae
OTU_6	6	Bacteria	Firmicutes	Clostridia	Clostridiales	unclassified_Clostridiales	unclassified_Clostridiales
OTU_7	7	Bacteria	Firmicutes	Clostridia	Clostridiales	Clostridiales_Incertae Sedis XIII	Ihubacter
OTU_8	8	Bacteria	Firmicutes	Clostridia	Clostridiales	unclassified_Clostridiales	unclassified_Clostridiales
OTU_9	9	Bacteria	Firmicutes	Clostridia	Clostridiales	Ruminococcaceae	Intestinimonas
OTU_10	10	Bacteria	Bacteroidetes	Bacteroidia	Bacteroidales	Prevotellaceae	Prevotella
OTU_11	11	Bacteria	Verrucomicrobia	Verrucomicrobiae	Verrucomicrobiales	Akkermansiaceae	Akkermansia
OTU_12	12	Bacteria	Bacteroidetes	Bacteroidia	Bacteroidales	Muribaculaceae	Duncaniella
OTU_13	13	Bacteria	Firmicutes	Clostridia	Clostridiales	Lachnospiraceae	unclassified_Lachnospiraceae
OTU_14	14	Bacteria	Bacteroidetes	Bacteroidia	Bacteroidales	Muribaculaceae	Duncaniella
OTU_15	15	Bacteria	Bacteroidetes	Bacteroidia	Bacteroidales	Rikenellaceae	Alistipes
OTU_16	16	Bacteria	Actinobacteria	Coriobacteriia	Eggerthellales	Eggerthellaceae	unclassified_Eggerthellaceae
OTU_17	17	Bacteria	Bacteroidetes	Bacteroidia	Bacteroidales	Muribaculaceae	Duncaniella
OTU_18	18	Bacteria	Firmicutes	Erysipelotrichia	Erysipelotrichales	Erysipelotrichaceae	Turicibacter
OTU_19	19	Bacteria	Actinobacteria	Coriobacteriia	Eggerthellales	Eggerthellaceae	Adlercreutzia
OTU_20	20	Bacteria	Firmicutes	Clostridia	Clostridiales	Lachnospiraceae	unclassified_Lachnospiraceae
OTU_21	21	Bacteria	Firmicutes	Clostridia	Clostridiales	Lachnospiraceae	unclassified_Lachnospiraceae
OTU_22	22	Bacteria	Firmicutes	Clostridia	Clostridiales	Lachnospiraceae	unclassified_Lachnospiraceae
OTU_23	23	Bacteria	Bacteroidetes	Bacteroidia	Bacteroidales	Muribaculaceae	Duncaniella
OTU_24	24	Bacteria	unclassified_Bacteria	unclassified_Bacteria	unclassified_Bacteria	unclassified_Bacteria	unclassified_Bacteria
OTU_25	25	Bacteria	Firmicutes	Clostridia	Clostridiales	Ruminococcaceae	unclassified_Ruminococcaceae
OTU_26	26	Bacteria	Firmicutes	Erysipelotrichia	Erysipelotrichales	Erysipelotrichaceae	Clostridium XVIII
OTU_27	27	Bacteria	Actinobacteria	Coriobacteriia	Eggerthellales	Eggerthellaceae	Adlercreutzia
OTU_28	28	Bacteria	Firmicutes	Clostridia	Clostridiales	Lachnospiraceae	unclassified_Lachnospiraceae
OTU_29	29	Bacteria	Firmicutes	Clostridia	Clostridiales	Lachnospiraceae	unclassified_Lachnospiraceae
OTU_30	30	Bacteria	Firmicutes	Clostridia	Clostridiales	Lachnospiraceae	unclassified_Lachnospiraceae
OTU_31	31	Bacteria	Firmicutes	Clostridia	Clostridiales	Lachnospiraceae	unclassified_Lachnospiraceae
OTU_32	32	Bacteria	Bacteroidetes	Bacteroidia	Bacteroidales	unclassified_Bacteroidales	unclassified_Bacteroidales
OTU_33	33	Bacteria	Firmicutes	Clostridia	Clostridiales	Lachnospiraceae	unclassified_Lachnospiraceae
OTU_34	34	Bacteria	Bacteroidetes	Bacteroidia	Bacteroidales	Rikenellaceae	Alistipes
OTU_35	35	Bacteria	Firmicutes	Clostridia	Clostridiales	Lachnospiraceae	unclassified_Lachnospiraceae
OTU_36	36	Bacteria	Firmicutes	unclassified_Firmicutes	unclassified_Firmicutes	unclassified_Firmicutes	unclassified_Firmicutes
OTU_37	37	Bacteria	Firmicutes	Clostridia	Clostridiales	Ruminococcaceae	unclassified_Ruminococcaceae
OTU_38	38	Bacteria	Firmicutes	Clostridia	Clostridiales	Lachnospiraceae	unclassified_Lachnospiraceae
OTU_39	39	Bacteria	Firmicutes	Clostridia	Clostridiales	Lachnospiraceae	unclassified_Lachnospiraceae
OTU_40	40	Bacteria	Firmicutes	Bacilli	Lactobacillales	Enterococcaceae	Enterococcus
OTU_41	41	Bacteria	Firmicutes	Clostridia	Clostridiales	Lachnospiraceae	unclassified_Lachnospiraceae
OTU_42	42	Bacteria	Firmicutes	Clostridia	Clostridiales	unclassified_Clostridiales	unclassified_Clostridiales
OTU_43	43	Bacteria	Firmicutes	Clostridia	Clostridiales	Ruminococcaceae	unclassified_Ruminococcaceae
OTU_44	44	Bacteria	Firmicutes	Clostridia	Clostridiales	Lachnospiraceae	unclassified_Lachnospiraceae
OTU_45	45	Bacteria	Firmicutes	Clostridia	Clostridiales	Lachnospiraceae	unclassified_Lachnospiraceae
OTU_46	46	Bacteria	Firmicutes	Clostridia	Clostridiales	Ruminococcaceae	unclassified_Ruminococcaceae
OTU_47	47	Bacteria	Bacteroidetes	Bacteroidia	Bacteroidales	Bacteroidaceae	Bacteroides
OTU_48	48	Bacteria	Firmicutes	Clostridia	Clostridiales	unclassified_Clostridiales	unclassified_Clostridiales
OTU_49	49	Bacteria	Firmicutes	Clostridia	Clostridiales	Lachnospiraceae	Eisenbergiella
OTU_50	50	Bacteria	Bacteroidetes	Bacteroidia	Bacteroidales	unclassified_Bacteroidales	unclassified_Bacteroidales
OTU_51	51	Bacteria	Firmicutes	Clostridia	Clostridiales	Ruminococcaceae	Ruminococcus
OTU_52	52	Bacteria	Firmicutes	Clostridia	Clostridiales	Ruminococcaceae	Intestinimonas
OTU_53	53	Bacteria	Firmicutes	Clostridia	Clostridiales	unclassified_Clostridiales	unclassified_Clostridiales
OTU_54	54	Bacteria	Firmicutes	Clostridia	Clostridiales	Ruminococcaceae	unclassified_Ruminococcaceae
OTU_55	55	Bacteria	Firmicutes	Clostridia	Clostridiales	Lachnospiraceae	unclassified_Lachnospiraceae
OTU_56	56	Bacteria	Firmicutes	Erysipelotrichia	Erysipelotrichales	Erysipelotrichaceae	Faecalibacillus
OTU_57	57	Bacteria	Firmicutes	Clostridia	Clostridiales	Ruminococcaceae	unclassified_Ruminococcaceae
OTU_58	58	Bacteria	Actinobacteria	Coriobacteriia	Eggerthellales	Eggerthellaceae	Adlercreutzia
OTU_59	59	Bacteria	Firmicutes	Clostridia	Clostridiales	Ruminococcaceae	Oscillibacter
OTU_60	60	Bacteria	Tenericutes	Mollicutes	Anaeroplasmatales	Anaeroplasmataceae	Anaeroplasma
OTU_61	61	Bacteria	Bacteroidetes	Bacteroidia	Bacteroidales	Bacteroidaceae	Bacteroides
OTU_62	62	Bacteria	Bacteroidetes	Bacteroidia	Bacteroidales	Muribaculaceae	unclassified_Muribaculaceae
OTU_63	63	Bacteria	Bacteroidetes	Bacteroidia	Bacteroidales	Prevotellaceae	Prevotellamassilia
OTU_64	64	Bacteria	Bacteroidetes	Bacteroidia	Bacteroidales	Muribaculaceae	Duncaniella
OTU_65	65	Bacteria	Firmicutes	Erysipelotrichia	Erysipelotrichales	Erysipelotrichaceae	Dubosiella
OTU_66	66	Bacteria	Bacteroidetes	Bacteroidia	Bacteroidales	Bacteroidaceae	Bacteroides
OTU_67	67	Bacteria	Bacteroidetes	Bacteroidia	Bacteroidales	Prevotellaceae	unclassified_Prevotellaceae
OTU_68	68	Bacteria	Bacteroidetes	Bacteroidia	Bacteroidales	Bacteroidaceae	Phocaeicola
OTU_69	69	Bacteria	Bacteroidetes	Bacteroidia	Bacteroidales	Muribaculaceae	Paramuribaculum
OTU_70	70	Bacteria	Firmicutes	Clostridia	Clostridiales	Lachnospiraceae	unclassified_Lachnospiraceae
OTU_71	71	Bacteria	Firmicutes	Clostridia	Clostridiales	Lachnospiraceae	unclassified_Lachnospiraceae
OTU_72	72	Bacteria	Fusobacteria	Fusobacteriia	Fusobacteriales	Fusobacteriaceae	Fusobacterium
OTU_73	73	Bacteria	Firmicutes	Clostridia	Clostridiales	Lachnospiraceae	unclassified_Lachnospiraceae
OTU_74	74	Bacteria	Firmicutes	Clostridia	Clostridiales	Lachnospiraceae	unclassified_Lachnospiraceae
OTU_75	75	Bacteria	Firmicutes	Clostridia	Clostridiales	Ruminococcaceae	unclassified_Ruminococcaceae
OTU_76	76	Bacteria	Firmicutes	Clostridia	Clostridiales	Lachnospiraceae	Agathobacter
OTU_77	77	Bacteria	Firmicutes	Clostridia	Clostridiales	Lachnospiraceae	unclassified_Lachnospiraceae
OTU_78	78	Bacteria	Firmicutes	Clostridia	Clostridiales	unclassified_Clostridiales	unclassified_Clostridiales
OTU_79	79	Bacteria	Firmicutes	Clostridia	Clostridiales	Lachnospiraceae	unclassified_Lachnospiraceae
OTU_80	80	Bacteria	Firmicutes	Clostridia	Clostridiales	unclassified_Clostridiales	unclassified_Clostridiales
OTU_81	81	Bacteria	Firmicutes	Clostridia	Clostridiales	unclassified_Clostridiales	unclassified_Clostridiales
OTU_82	82	Bacteria	Firmicutes	Clostridia	Clostridiales	Ruminococcaceae	Lawsonibacter
OTU_83	83	Bacteria	Firmicutes	Clostridia	Clostridiales	Lachnospiraceae	unclassified_Lachnospiraceae
OTU_84	84	Bacteria	Firmicutes	Clostridia	Clostridiales	Lachnospiraceae	unclassified_Lachnospiraceae
OTU_85	85	Bacteria	Firmicutes	Clostridia	Clostridiales	Lachnospiraceae	unclassified_Lachnospiraceae
OTU_86	86	Bacteria	Firmicutes	Clostridia	Clostridiales	Ruminococcaceae	unclassified_Ruminococcaceae
OTU_87	87	Bacteria	Proteobacteria	Gammaproteobacteria	Enterobacterales	Enterobacteriaceae	Escherichia/Shigella
OTU_88	88	Bacteria	Firmicutes	Clostridia	Clostridiales	unclassified_Clostridiales	unclassified_Clostridiales
OTU_89	89	Bacteria	Bacteroidetes	Bacteroidia	Bacteroidales	Bacteroidaceae	Phocaeicola
OTU_90	90	Bacteria	Firmicutes	unclassified_Firmicutes	unclassified_Firmicutes	unclassified_Firmicutes	unclassified_Firmicutes
OTU_91	91	Bacteria	Firmicutes	Clostridia	Clostridiales	Lachnospiraceae	unclassified_Lachnospiraceae
OTU_92	92	Bacteria	unclassified_Bacteria	unclassified_Bacteria	unclassified_Bacteria	unclassified_Bacteria	unclassified_Bacteria
OTU_93	93	Bacteria	Firmicutes	Clostridia	Clostridiales	Ruminococcaceae	unclassified_Ruminococcaceae
OTU_94	94	Bacteria	Bacteroidetes	Bacteroidia	Bacteroidales	Muribaculaceae	Duncaniella
OTU_95	95	Bacteria	Firmicutes	Clostridia	Clostridiales	Lachnospiraceae	unclassified_Lachnospiraceae
OTU_96	96	Bacteria	Bacteroidetes	Bacteroidia	Bacteroidales	Muribaculaceae	Duncaniella
OTU_97	97	Bacteria	Firmicutes	Clostridia	Clostridiales	Lachnospiraceae	unclassified_Lachnospiraceae
OTU_98	98	Bacteria	Firmicutes	Clostridia	Clostridiales	Lachnospiraceae	Eisenbergiella
OTU_99	99	Bacteria	Firmicutes	Clostridia	Clostridiales	Lachnospiraceae	unclassified_Lachnospiraceae
OTU_100	100	Bacteria	Firmicutes	Clostridia	Clostridiales	Lachnospiraceae	unclassified_Lachnospiraceae
OTU_101	101	Bacteria	Firmicutes	Clostridia	Clostridiales	Ruminococcaceae	unclassified_Ruminococcaceae
OTU_102	102	Bacteria	Firmicutes	Clostridia	Clostridiales	Lachnospiraceae	Lachnospiracea_incertae_sedis
OTU_103	103	Bacteria	Firmicutes	Clostridia	Clostridiales	Lachnospiraceae	unclassified_Lachnospiraceae
OTU_104	104	Bacteria	Firmicutes	Clostridia	Clostridiales	Ruminococcaceae	unclassified_Ruminococcaceae
OTU_105	105	Bacteria	Bacteroidetes	Bacteroidia	Bacteroidales	Muribaculaceae	unclassified_Muribaculaceae
OTU_106	106	Bacteria	Firmicutes	Clostridia	Clostridiales	Ruminococcaceae	Ruminococcus
OTU_107	107	Bacteria	Firmicutes	unclassified_Firmicutes	unclassified_Firmicutes	unclassified_Firmicutes	unclassified_Firmicutes
OTU_108	108	Bacteria	Firmicutes	Clostridia	Clostridiales	Ruminococcaceae	unclassified_Ruminococcaceae
OTU_109	109	Bacteria	Firmicutes	Clostridia	Clostridiales	Clostridiaceae 1	Clostridium sensu stricto
OTU_110	110	Bacteria	Firmicutes	Clostridia	Clostridiales	Lachnospiraceae	unclassified_Lachnospiraceae
OTU_111	111	Bacteria	Firmicutes	Clostridia	Clostridiales	Ruminococcaceae	unclassified_Ruminococcaceae
OTU_112	112	Bacteria	Firmicutes	Clostridia	Clostridiales	Lachnospiraceae	unclassified_Lachnospiraceae
OTU_113	113	Bacteria	Actinobacteria	Coriobacteriia	Eggerthellales	Eggerthellaceae	unclassified_Eggerthellaceae
OTU_114	114	Bacteria	Firmicutes	Clostridia	Clostridiales	Ruminococcaceae	unclassified_Ruminococcaceae
OTU_115	115	Bacteria	Firmicutes	Clostridia	Clostridiales	Lachnospiraceae	unclassified_Lachnospiraceae
OTU_116	116	Bacteria	Firmicutes	Clostridia	Clostridiales	Lachnospiraceae	unclassified_Lachnospiraceae
OTU_117	117	Bacteria	Bacteroidetes	Bacteroidia	Bacteroidales	Porphyromonadaceae	Parabacteroides
OTU_118	118	Bacteria	Firmicutes	Clostridia	Clostridiales	Lachnospiraceae	unclassified_Lachnospiraceae
OTU_119	119	Bacteria	Firmicutes	Clostridia	Clostridiales	Ruminococcaceae	unclassified_Ruminococcaceae
OTU_120	120	Bacteria	Firmicutes	Clostridia	Clostridiales	Lachnospiraceae	unclassified_Lachnospiraceae
OTU_121	121	Bacteria	Firmicutes	Clostridia	Clostridiales	Lachnospiraceae	unclassified_Lachnospiraceae
OTU_122	122	Bacteria	Firmicutes	Erysipelotrichia	Erysipelotrichales	Erysipelotrichaceae	Holdemanella
OTU_123	123	Bacteria	unclassified_Bacteria	unclassified_Bacteria	unclassified_Bacteria	unclassified_Bacteria	unclassified_Bacteria
OTU_124	124	Bacteria	Firmicutes	Clostridia	Clostridiales	Lachnospiraceae	unclassified_Lachnospiraceae
OTU_125	125	Bacteria	Firmicutes	Clostridia	Clostridiales	unclassified_Clostridiales	unclassified_Clostridiales
OTU_126	126	Bacteria	Firmicutes	Clostridia	Clostridiales	Peptostreptococcaceae	Romboutsia
OTU_127	127	Bacteria	unclassified_Bacteria	unclassified_Bacteria	unclassified_Bacteria	unclassified_Bacteria	unclassified_Bacteria
OTU_128	128	Bacteria	Firmicutes	Clostridia	Clostridiales	unclassified_Clostridiales	unclassified_Clostridiales
OTU_129	129	Bacteria	Firmicutes	Clostridia	Clostridiales	Lachnospiraceae	unclassified_Lachnospiraceae
OTU_130	130	Bacteria	Bacteroidetes	Bacteroidia	Bacteroidales	Muribaculaceae	Duncaniella
OTU_131	131	Bacteria	Firmicutes	Clostridia	Clostridiales	Ruminococcaceae	unclassified_Ruminococcaceae
OTU_132	132	Bacteria	Firmicutes	Clostridia	Clostridiales	Lachnospiraceae	Anaerostipes
OTU_133	133	Bacteria	Firmicutes	Clostridia	Clostridiales	Lachnospiraceae	unclassified_Lachnospiraceae
OTU_134	134	Bacteria	Firmicutes	Clostridia	Clostridiales	Lachnospiraceae	unclassified_Lachnospiraceae
OTU_135	135	Bacteria	Firmicutes	Clostridia	Clostridiales	Lachnospiraceae	Ruminococcus2
OTU_136	136	Bacteria	Firmicutes	Clostridia	Clostridiales	Lachnospiraceae	unclassified_Lachnospiraceae
OTU_137	137	Bacteria	Firmicutes	Clostridia	Clostridiales	Lachnospiraceae	unclassified_Lachnospiraceae
OTU_138	138	Bacteria	Firmicutes	Clostridia	Clostridiales	Lachnospiraceae	unclassified_Lachnospiraceae
OTU_139	139	Bacteria	Firmicutes	Clostridia	Clostridiales	Ruminococcaceae	Anaerotruncus
OTU_140	140	Bacteria	Bacteroidetes	Bacteroidia	Bacteroidales	Bacteroidaceae	Bacteroides
OTU_141	141	Bacteria	Bacteroidetes	Bacteroidia	Bacteroidales	Muribaculaceae	Duncaniella
OTU_142	142	Bacteria	Firmicutes	Clostridia	Clostridiales	Lachnospiraceae	Anaerotignum
OTU_143	143	Bacteria	Firmicutes	Clostridia	Clostridiales	Lachnospiraceae	unclassified_Lachnospiraceae
OTU_144	144	Bacteria	Firmicutes	Clostridia	Clostridiales	Lachnospiraceae	unclassified_Lachnospiraceae
OTU_145	145	Bacteria	Firmicutes	Clostridia	Clostridiales	Ruminococcaceae	Faecalibacterium
OTU_146	146	Bacteria	Firmicutes	Bacilli	Lactobacillales	Lactobacillaceae	Ligilactobacillus
OTU_147	147	Bacteria	Firmicutes	Clostridia	Clostridiales	Lachnospiraceae	unclassified_Lachnospiraceae
OTU_148	148	Bacteria	Firmicutes	Clostridia	Clostridiales	Ruminococcaceae	unclassified_Ruminococcaceae
OTU_149	149	Bacteria	Bacteroidetes	Bacteroidia	Bacteroidales	Bacteroidaceae	Phocaeicola
OTU_150	150	Bacteria	Firmicutes	Clostridia	Clostridiales	unclassified_Clostridiales	unclassified_Clostridiales
OTU_151	151	Bacteria	Firmicutes	Clostridia	Clostridiales	unclassified_Clostridiales	unclassified_Clostridiales
OTU_152	152	Bacteria	Firmicutes	Clostridia	Clostridiales	Lachnospiraceae	unclassified_Lachnospiraceae
OTU_153	153	Bacteria	Firmicutes	Clostridia	Clostridiales	Lachnospiraceae	unclassified_Lachnospiraceae
OTU_154	154	Bacteria	Firmicutes	unclassified_Firmicutes	unclassified_Firmicutes	unclassified_Firmicutes	unclassified_Firmicutes
OTU_155	155	Bacteria	Bacteroidetes	Bacteroidia	Bacteroidales	Bacteroidaceae	Phocaeicola
OTU_156	156	Bacteria	Firmicutes	Clostridia	Clostridiales	Lachnospiraceae	unclassified_Lachnospiraceae
OTU_157	157	Bacteria	Bacteroidetes	Bacteroidia	Bacteroidales	unclassified_Bacteroidales	unclassified_Bacteroidales
OTU_158	158	Bacteria	Firmicutes	Clostridia	Clostridiales	Lachnospiraceae	unclassified_Lachnospiraceae
OTU_159	159	Bacteria	Firmicutes	Clostridia	Clostridiales	Lachnospiraceae	unclassified_Lachnospiraceae
OTU_160	160	Bacteria	Firmicutes	Clostridia	Clostridiales	Ruminococcaceae	unclassified_Ruminococcaceae
OTU_161	161	Bacteria	Firmicutes	Clostridia	Clostridiales	unclassified_Clostridiales	unclassified_Clostridiales
OTU_162	162	Bacteria	Firmicutes	Erysipelotrichia	Erysipelotrichales	Erysipelotrichaceae	Longibaculum
OTU_163	163	Bacteria	Bacteroidetes	Bacteroidia	Bacteroidales	Bacteroidaceae	Bacteroides
OTU_164	164	Bacteria	Bacteroidetes	Bacteroidia	Bacteroidales	Bacteroidaceae	Phocaeicola
OTU_165	165	Bacteria	Proteobacteria	Betaproteobacteria	Burkholderiales	Sutterellaceae	Parasutterella
OTU_166	166	Bacteria	Firmicutes	Clostridia	Clostridiales	unclassified_Clostridiales	unclassified_Clostridiales
OTU_167	167	Bacteria	Firmicutes	Clostridia	Clostridiales	Lachnospiraceae	Lachnospira
OTU_168	168	Bacteria	Firmicutes	Clostridia	Clostridiales	Ruminococcaceae	Clostridium IV
OTU_169	169	Bacteria	Bacteroidetes	Bacteroidia	Bacteroidales	Prevotellaceae	Prevotella
OTU_170	170	Bacteria	Bacteroidetes	Bacteroidia	Bacteroidales	Rikenellaceae	Alistipes
OTU_171	171	Bacteria	Firmicutes	Clostridia	Clostridiales	Lachnospiraceae	unclassified_Lachnospiraceae
OTU_172	172	Bacteria	Firmicutes	Clostridia	Clostridiales	Clostridiales_Incertae Sedis XIII	Ihubacter
OTU_173	173	Bacteria	Bacteroidetes	Bacteroidia	Bacteroidales	Rikenellaceae	unclassified_Rikenellaceae
OTU_174	174	Bacteria	Firmicutes	Clostridia	Clostridiales	Lachnospiraceae	unclassified_Lachnospiraceae
OTU_175	175	Bacteria	Firmicutes	Clostridia	Clostridiales	Lachnospiraceae	unclassified_Lachnospiraceae
OTU_176	176	Bacteria	Actinobacteria	Coriobacteriia	Coriobacteriales	Coriobacteriaceae	Collinsella
OTU_177	177	Bacteria	Firmicutes	Clostridia	Clostridiales	Lachnospiraceae	unclassified_Lachnospiraceae
OTU_178	178	Bacteria	Firmicutes	Clostridia	Clostridiales	Ruminococcaceae	unclassified_Ruminococcaceae
OTU_179	179	Bacteria	Bacteroidetes	Bacteroidia	Bacteroidales	Muribaculaceae	Duncaniella
OTU_180	180	Bacteria	Firmicutes	Clostridia	Clostridiales	Ruminococcaceae	unclassified_Ruminococcaceae
OTU_181	181	Bacteria	Bacteroidetes	Bacteroidia	Bacteroidales	Rikenellaceae	Alistipes
OTU_182	182	Bacteria	Firmicutes	Clostridia	Clostridiales	Lachnospiraceae	unclassified_Lachnospiraceae
OTU_183	183	Bacteria	Firmicutes	unclassified_Firmicutes	unclassified_Firmicutes	unclassified_Firmicutes	unclassified_Firmicutes
OTU_184	184	Bacteria	Firmicutes	Clostridia	Clostridiales	unclassified_Clostridiales	unclassified_Clostridiales
OTU_185	185	Bacteria	Firmicutes	Clostridia	Clostridiales	Lachnospiraceae	unclassified_Lachnospiraceae
OTU_186	186	Bacteria	Bacteroidetes	Bacteroidia	Bacteroidales	unclassified_Bacteroidales	unclassified_Bacteroidales
OTU_187	187	Bacteria	Bacteroidetes	Bacteroidia	Bacteroidales	Muribaculaceae	Duncaniella
OTU_188	188	Bacteria	Firmicutes	Clostridia	Clostridiales	Lachnospiraceae	unclassified_Lachnospiraceae
OTU_189	189	Bacteria	Firmicutes	Clostridia	Clostridiales	Ruminococcaceae	unclassified_Ruminococcaceae
OTU_190	190	Bacteria	Bacteroidetes	Bacteroidia	Bacteroidales	Muribaculaceae	Duncaniella
OTU_191	191	Bacteria	Bacteroidetes	Bacteroidia	Bacteroidales	Muribaculaceae	Duncaniella
OTU_192	192	Bacteria	Firmicutes	Clostridia	Clostridiales	Ruminococcaceae	unclassified_Ruminococcaceae
OTU_193	193	Bacteria	Firmicutes	Clostridia	Clostridiales	Lachnospiraceae	unclassified_Lachnospiraceae
OTU_194	194	Bacteria	Firmicutes	Clostridia	Clostridiales	Lachnospiraceae	Eisenbergiella
OTU_195	195	Bacteria	Firmicutes	Clostridia	Clostridiales	Lachnospiraceae	Schaedlerella
OTU_196	196	Bacteria	Firmicutes	Clostridia	Clostridiales	unclassified_Clostridiales	unclassified_Clostridiales
OTU_197	197	Bacteria	Firmicutes	Clostridia	Clostridiales	Lachnospiraceae	unclassified_Lachnospiraceae
OTU_198	198	Bacteria	Bacteroidetes	Bacteroidia	Bacteroidales	Muribaculaceae	unclassified_Muribaculaceae
OTU_199	199	Bacteria	Firmicutes	unclassified_Firmicutes	unclassified_Firmicutes	unclassified_Firmicutes	unclassified_Firmicutes
OTU_200	200	Bacteria	Firmicutes	Clostridia	Clostridiales	unclassified_Clostridiales	unclassified_Clostridiales
OTU_201	201	Bacteria	Firmicutes	Clostridia	Clostridiales	Lachnospiraceae	unclassified_Lachnospiraceae
OTU_202	202	Bacteria	unclassified_Bacteria	unclassified_Bacteria	unclassified_Bacteria	unclassified_Bacteria	unclassified_Bacteria
OTU_203	203	Bacteria	Actinobacteria	Coriobacteriia	Eggerthellales	Eggerthellaceae	Adlercreutzia
OTU_204	204	Bacteria	Firmicutes	Clostridia	Clostridiales	unclassified_Clostridiales	unclassified_Clostridiales
OTU_205	205	Bacteria	Firmicutes	Erysipelotrichia	Erysipelotrichales	Erysipelotrichaceae	unclassified_Erysipelotrichaceae
OTU_206	206	Bacteria	Firmicutes	Clostridia	Clostridiales	Ruminococcaceae	Faecalibacterium
OTU_207	207	Bacteria	Firmicutes	Clostridia	Clostridiales	unclassified_Clostridiales	unclassified_Clostridiales
OTU_208	208	Bacteria	unclassified_Bacteria	unclassified_Bacteria	unclassified_Bacteria	unclassified_Bacteria	unclassified_Bacteria
OTU_209	209	Bacteria	Firmicutes	Clostridia	Clostridiales	Ruminococcaceae	Ruthenibacterium
OTU_210	210	Bacteria	Candidatus Saccharibacteria	unclassified_Candidatus Saccharibacteria	unclassified_Candidatus Saccharibacteria	unclassified_Candidatus Saccharibacteria	Saccharibacteria_genera_incertae_sedis
OTU_211	211	Bacteria	Firmicutes	unclassified_Firmicutes	unclassified_Firmicutes	unclassified_Firmicutes	unclassified_Firmicutes
OTU_212	212	Bacteria	Firmicutes	Clostridia	Clostridiales	Lachnospiraceae	unclassified_Lachnospiraceae
OTU_213	213	Bacteria	Firmicutes	Clostridia	Clostridiales	Lachnospiraceae	unclassified_Lachnospiraceae
OTU_214	214	Bacteria	Firmicutes	Clostridia	Clostridiales	Lachnospiraceae	unclassified_Lachnospiraceae
OTU_215	215	Bacteria	Firmicutes	Clostridia	Clostridiales	Lachnospiraceae	unclassified_Lachnospiraceae
OTU_216	216	Bacteria	Firmicutes	Clostridia	Clostridiales	Lachnospiraceae	Anaerobutyricum
OTU_217	217	Bacteria	Firmicutes	Clostridia	Clostridiales	Lachnospiraceae	Blautia
OTU_218	218	Bacteria	Firmicutes	Clostridia	Clostridiales	Ruminococcaceae	unclassified_Ruminococcaceae
OTU_219	219	Bacteria	Firmicutes	Clostridia	Clostridiales	Lachnospiraceae	unclassified_Lachnospiraceae
OTU_220	220	Bacteria	Firmicutes	Bacilli	Lactobacillales	Streptococcaceae	Streptococcus
OTU_221	221	Bacteria	Firmicutes	Clostridia	Clostridiales	Lachnospiraceae	unclassified_Lachnospiraceae
OTU_222	222	Bacteria	Firmicutes	Clostridia	Clostridiales	Lachnospiraceae	unclassified_Lachnospiraceae
OTU_223	223	Bacteria	Bacteroidetes	Bacteroidia	Bacteroidales	Bacteroidaceae	Phocaeicola
OTU_224	224	Bacteria	Firmicutes	Clostridia	Clostridiales	Ruminococcaceae	unclassified_Ruminococcaceae
OTU_225	225	Bacteria	Firmicutes	Clostridia	Clostridiales	Lachnospiraceae	unclassified_Lachnospiraceae
OTU_226	226	Bacteria	Firmicutes	Clostridia	Clostridiales	Ruminococcaceae	unclassified_Ruminococcaceae
OTU_227	227	Bacteria	Firmicutes	Clostridia	Clostridiales	Lachnospiraceae	unclassified_Lachnospiraceae
OTU_228	228	Bacteria	Firmicutes	Clostridia	Clostridiales	Lachnospiraceae	Marvinbryantia
OTU_229	229	Bacteria	Bacteroidetes	Bacteroidia	Bacteroidales	unclassified_Bacteroidales	unclassified_Bacteroidales
OTU_230	230	Bacteria	Firmicutes	Clostridia	Clostridiales	Ruminococcaceae	unclassified_Ruminococcaceae
OTU_231	231	Bacteria	Firmicutes	Clostridia	Clostridiales	Lachnospiraceae	Dorea
OTU_232	232	Bacteria	Firmicutes	Clostridia	Clostridiales	Lachnospiraceae	unclassified_Lachnospiraceae
OTU_233	233	Bacteria	Firmicutes	Clostridia	Clostridiales	Ruminococcaceae	unclassified_Ruminococcaceae
OTU_234	234	Bacteria	Firmicutes	Clostridia	Clostridiales	Lachnospiraceae	unclassified_Lachnospiraceae
OTU_235	235	Bacteria	Firmicutes	Clostridia	Clostridiales	Ruminococcaceae	unclassified_Ruminococcaceae
OTU_236	236	Bacteria	Firmicutes	Clostridia	Clostridiales	Ruminococcaceae	unclassified_Ruminococcaceae
OTU_237	237	Bacteria	Firmicutes	Clostridia	Clostridiales	Lachnospiraceae	unclassified_Lachnospiraceae
OTU_238	238	Bacteria	Firmicutes	Clostridia	Clostridiales	Ruminococcaceae	unclassified_Ruminococcaceae
OTU_239	239	Bacteria	Firmicutes	Clostridia	Clostridiales	Lachnospiraceae	unclassified_Lachnospiraceae
OTU_240	240	Bacteria	unclassified_Bacteria	unclassified_Bacteria	unclassified_Bacteria	unclassified_Bacteria	unclassified_Bacteria
OTU_241	241	Bacteria	Firmicutes	Clostridia	Clostridiales	Lachnospiraceae	unclassified_Lachnospiraceae
OTU_242	242	Bacteria	Firmicutes	Clostridia	Clostridiales	Ruminococcaceae	unclassified_Ruminococcaceae
OTU_243	243	Bacteria	Bacteroidetes	Bacteroidia	Bacteroidales	Barnesiellaceae	Barnesiella
OTU_244	244	Bacteria	Firmicutes	Clostridia	Clostridiales	Lachnospiraceae	Lachnospiracea_incertae_sedis
OTU_245	245	Bacteria	Firmicutes	Clostridia	Clostridiales	Ruminococcaceae	Acutalibacter
OTU_246	246	Bacteria	Firmicutes	Clostridia	Clostridiales	Lachnospiraceae	unclassified_Lachnospiraceae
OTU_247	247	Bacteria	Bacteroidetes	Bacteroidia	Bacteroidales	Bacteroidaceae	Bacteroides
OTU_248	248	Bacteria	Firmicutes	Clostridia	Clostridiales	Lachnospiraceae	unclassified_Lachnospiraceae
OTU_249	249	Bacteria	Firmicutes	Clostridia	Clostridiales	Lachnospiraceae	unclassified_Lachnospiraceae
OTU_250	250	Bacteria	Firmicutes	Clostridia	Clostridiales	Lachnospiraceae	unclassified_Lachnospiraceae
OTU_251	251	Bacteria	Firmicutes	Clostridia	Clostridiales	Lachnospiraceae	unclassified_Lachnospiraceae
OTU_252	252	Bacteria	Bacteroidetes	Bacteroidia	Bacteroidales	Muribaculaceae	Paramuribaculum
OTU_253	253	Bacteria	Firmicutes	Clostridia	Clostridiales	Ruminococcaceae	unclassified_Ruminococcaceae
OTU_254	254	Bacteria	Firmicutes	Clostridia	Clostridiales	Catabacteriaceae	Catabacter
OTU_255	255	Bacteria	Firmicutes	Clostridia	Clostridiales	Lachnospiraceae	unclassified_Lachnospiraceae
OTU_256	256	Bacteria	Firmicutes	Clostridia	Clostridiales	Ruminococcaceae	unclassified_Ruminococcaceae
OTU_257	257	Bacteria	Bacteroidetes	Bacteroidia	Bacteroidales	unclassified_Bacteroidales	unclassified_Bacteroidales
OTU_258	258	Bacteria	Bacteroidetes	Bacteroidia	Bacteroidales	Bacteroidaceae	Bacteroides
OTU_259	259	Bacteria	Firmicutes	Clostridia	Clostridiales	Ruminococcaceae	unclassified_Ruminococcaceae
OTU_260	260	Bacteria	Firmicutes	Erysipelotrichia	Erysipelotrichales	Erysipelotrichaceae	Turicibacter
OTU_261	261	Bacteria	Firmicutes	Clostridia	Clostridiales	Lachnospiraceae	unclassified_Lachnospiraceae
OTU_262	262	Bacteria	Deferribacteres	Deferribacteres	Deferribacterales	Deferribacteraceae	Mucispirillum
OTU_263	263	Bacteria	Firmicutes	Clostridia	Clostridiales	Lachnospiraceae	unclassified_Lachnospiraceae
OTU_264	264	Bacteria	Firmicutes	Clostridia	Clostridiales	Lachnospiraceae	unclassified_Lachnospiraceae
OTU_265	265	Bacteria	Bacteroidetes	Bacteroidia	Bacteroidales	Bacteroidaceae	Phocaeicola
OTU_266	266	Bacteria	Firmicutes	Clostridia	Clostridiales	Lachnospiraceae	unclassified_Lachnospiraceae
OTU_267	267	Bacteria	Firmicutes	Clostridia	Clostridiales	Lachnospiraceae	unclassified_Lachnospiraceae
OTU_268	268	Bacteria	Firmicutes	Clostridia	Clostridiales	Lachnospiraceae	unclassified_Lachnospiraceae
OTU_269	269	Bacteria	Firmicutes	Erysipelotrichia	Erysipelotrichales	Erysipelotrichaceae	Clostridium XVIII
OTU_270	270	Bacteria	unclassified_Bacteria	unclassified_Bacteria	unclassified_Bacteria	unclassified_Bacteria	unclassified_Bacteria
OTU_271	271	Bacteria	Firmicutes	Clostridia	Clostridiales	Lachnospiraceae	Acetatifactor
OTU_272	272	Bacteria	Bacteroidetes	Bacteroidia	Bacteroidales	unclassified_Bacteroidales	unclassified_Bacteroidales
OTU_273	273	Bacteria	Firmicutes	Clostridia	Clostridiales	Ruminococcaceae	Intestinimonas
OTU_274	274	Bacteria	Firmicutes	Clostridia	Clostridiales	Lachnospiraceae	Anaerotignum
OTU_275	275	Bacteria	Firmicutes	Clostridia	Clostridiales	Lachnospiraceae	unclassified_Lachnospiraceae
OTU_276	276	Bacteria	Firmicutes	Clostridia	Clostridiales	Ruminococcaceae	unclassified_Ruminococcaceae
OTU_277	277	Bacteria	Firmicutes	Clostridia	Clostridiales	unclassified_Clostridiales	unclassified_Clostridiales
OTU_278	278	Bacteria	Firmicutes	Clostridia	Clostridiales	Clostridiales_Incertae Sedis XIII	Ihubacter
OTU_279	279	Bacteria	Firmicutes	Clostridia	Clostridiales	Lachnospiraceae	unclassified_Lachnospiraceae
OTU_280	280	Bacteria	Firmicutes	Clostridia	Clostridiales	Lachnospiraceae	Blautia
OTU_281	281	Bacteria	Firmicutes	Clostridia	Clostridiales	Lachnospiraceae	Lachnospiracea_incertae_sedis
OTU_282	282	Bacteria	Firmicutes	Clostridia	Clostridiales	Ruminococcaceae	unclassified_Ruminococcaceae
OTU_283	283	Bacteria	Firmicutes	Clostridia	Clostridiales	Ruminococcaceae	unclassified_Ruminococcaceae
OTU_284	284	Bacteria	Firmicutes	Clostridia	Clostridiales	Catabacteriaceae	Catabacter
OTU_285	285	Bacteria	Firmicutes	Clostridia	Clostridiales	Catabacteriaceae	Catabacter
OTU_286	286	Bacteria	Firmicutes	Clostridia	Clostridiales	Lachnospiraceae	unclassified_Lachnospiraceae
OTU_287	287	Bacteria	Firmicutes	Erysipelotrichia	Erysipelotrichales	Erysipelatoclostridiaceae	Erysipelatoclostridium
OTU_288	288	Bacteria	Bacteroidetes	Bacteroidia	Bacteroidales	Rikenellaceae	Rikenella
OTU_289	289	Bacteria	Firmicutes	Clostridia	Clostridiales	Ruminococcaceae	Acutalibacter
OTU_290	290	Bacteria	Firmicutes	Clostridia	Clostridiales	Lachnospiraceae	unclassified_Lachnospiraceae
OTU_291	291	Bacteria	Firmicutes	Erysipelotrichia	Erysipelotrichales	Erysipelotrichaceae	unclassified_Erysipelotrichaceae
OTU_292	292	Bacteria	Firmicutes	Clostridia	Clostridiales	Lachnospiraceae	unclassified_Lachnospiraceae
OTU_293	293	Bacteria	Bacteroidetes	Bacteroidia	Bacteroidales	Prevotellaceae	Paraprevotella
OTU_294	294	Bacteria	Bacteroidetes	Bacteroidia	Bacteroidales	Muribaculaceae	Muribaculum
OTU_295	295	Bacteria	Firmicutes	Erysipelotrichia	Erysipelotrichales	Erysipelotrichaceae	unclassified_Erysipelotrichaceae
OTU_296	296	Bacteria	Firmicutes	Clostridia	Clostridiales	Lachnospiraceae	unclassified_Lachnospiraceae
OTU_297	297	Bacteria	Firmicutes	Negativicutes	Veillonellales	Veillonellaceae	Dialister
OTU_298	298	Bacteria	Bacteroidetes	Bacteroidia	Bacteroidales	Muribaculaceae	Duncaniella
OTU_299	299	Bacteria	Firmicutes	Bacilli	Lactobacillales	Streptococcaceae	Streptococcus
OTU_300	300	Bacteria	Bacteroidetes	Bacteroidia	Bacteroidales	Muribaculaceae	Duncaniella
OTU_301	301	Bacteria	Firmicutes	Clostridia	Clostridiales	Ruminococcaceae	unclassified_Ruminococcaceae
OTU_302	302	Bacteria	Firmicutes	Bacilli	Lactobacillales	Lactobacillaceae	Lacticaseibacillus
OTU_303	303	Bacteria	Firmicutes	Clostridia	Clostridiales	Lachnospiraceae	unclassified_Lachnospiraceae
OTU_304	304	Bacteria	Firmicutes	Erysipelotrichia	Erysipelotrichales	Erysipelotrichaceae	unclassified_Erysipelotrichaceae
OTU_305	305	Bacteria	Firmicutes	Clostridia	Clostridiales	unclassified_Clostridiales	unclassified_Clostridiales
OTU_306	306	Bacteria	Firmicutes	Clostridia	Clostridiales	Lachnospiraceae	unclassified_Lachnospiraceae
OTU_307	307	Bacteria	Firmicutes	Clostridia	Clostridiales	Ruminococcaceae	unclassified_Ruminococcaceae
OTU_308	308	Bacteria	Firmicutes	Clostridia	Clostridiales	Ruminococcaceae	unclassified_Ruminococcaceae
OTU_309	309	Bacteria	Bacteroidetes	Bacteroidia	Bacteroidales	Bacteroidaceae	Bacteroides
OTU_310	310	Bacteria	Firmicutes	Clostridia	Clostridiales	Lachnospiraceae	unclassified_Lachnospiraceae
OTU_311	311	Bacteria	Firmicutes	Clostridia	Clostridiales	Lachnospiraceae	unclassified_Lachnospiraceae
OTU_312	312	Bacteria	Firmicutes	Clostridia	Clostridiales	Lachnospiraceae	unclassified_Lachnospiraceae
OTU_313	313	Bacteria	Firmicutes	Clostridia	Clostridiales	Ruminococcaceae	Ruminococcus
OTU_314	314	Bacteria	Firmicutes	Clostridia	Clostridiales	Ruminococcaceae	unclassified_Ruminococcaceae
OTU_315	315	Bacteria	Bacteroidetes	Bacteroidia	Bacteroidales	Bacteroidaceae	Bacteroides
OTU_316	316	Bacteria	Firmicutes	Clostridia	Clostridiales	Clostridiales_Incertae Sedis XIII	unclassified_Clostridiales_Incertae Sedis XIII
OTU_317	317	Bacteria	Firmicutes	unclassified_Firmicutes	unclassified_Firmicutes	unclassified_Firmicutes	unclassified_Firmicutes
OTU_318	318	Bacteria	Firmicutes	Clostridia	Clostridiales	Ruminococcaceae	Butyricicoccus
OTU_319	319	Bacteria	unclassified_Bacteria	unclassified_Bacteria	unclassified_Bacteria	unclassified_Bacteria	unclassified_Bacteria
OTU_320	320	Bacteria	Firmicutes	Clostridia	Clostridiales	Lachnospiraceae	Acetatifactor
OTU_321	321	Bacteria	Firmicutes	Clostridia	Clostridiales	Ruminococcaceae	unclassified_Ruminococcaceae
OTU_322	322	Bacteria	Firmicutes	Clostridia	Clostridiales	Ruminococcaceae	unclassified_Ruminococcaceae
OTU_323	323	Bacteria	Firmicutes	Clostridia	Clostridiales	Lachnospiraceae	unclassified_Lachnospiraceae
OTU_324	324	Bacteria	Firmicutes	Clostridia	Clostridiales	Ruminococcaceae	Oscillibacter
OTU_325	325	Bacteria	Bacteroidetes	Bacteroidia	Bacteroidales	Muribaculaceae	unclassified_Muribaculaceae
OTU_326	326	Bacteria	Firmicutes	Clostridia	Clostridiales	Lachnospiraceae	unclassified_Lachnospiraceae
OTU_327	327	Bacteria	Firmicutes	Clostridia	Clostridiales	Ruminococcaceae	unclassified_Ruminococcaceae
OTU_328	328	Bacteria	Firmicutes	Erysipelotrichia	Erysipelotrichales	Erysipelotrichaceae	unclassified_Erysipelotrichaceae
OTU_329	329	Bacteria	Firmicutes	Clostridia	Clostridiales	Lachnospiraceae	unclassified_Lachnospiraceae
OTU_330	330	Bacteria	Firmicutes	Clostridia	Clostridiales	Lachnospiraceae	unclassified_Lachnospiraceae
OTU_331	331	Bacteria	Firmicutes	Bacilli	Bacillales	Staphylococcaceae	Staphylococcus
OTU_332	332	Bacteria	Firmicutes	Clostridia	Clostridiales	Clostridiales_Incertae Sedis XIII	unclassified_Clostridiales_Incertae Sedis XIII
OTU_333	333	Bacteria	Firmicutes	Clostridia	Clostridiales	Lachnospiraceae	unclassified_Lachnospiraceae
OTU_334	334	Bacteria	Bacteroidetes	Bacteroidia	Bacteroidales	Muribaculaceae	Duncaniella
OTU_335	335	Bacteria	Firmicutes	Clostridia	Clostridiales	Lachnospiraceae	unclassified_Lachnospiraceae
OTU_336	336	Bacteria	Firmicutes	Clostridia	Clostridiales	Clostridiales_Incertae Sedis XIII	Aminipila
OTU_337	337	Bacteria	Firmicutes	unclassified_Firmicutes	unclassified_Firmicutes	unclassified_Firmicutes	unclassified_Firmicutes
OTU_338	338	Bacteria	Firmicutes	Clostridia	Clostridiales	unclassified_Clostridiales	unclassified_Clostridiales
OTU_339	339	Bacteria	Firmicutes	Clostridia	Clostridiales	Lachnospiraceae	unclassified_Lachnospiraceae
OTU_340	340	Bacteria	Firmicutes	Clostridia	Clostridiales	Lachnospiraceae	Blautia
OTU_341	341	Bacteria	Proteobacteria	Gammaproteobacteria	Enterobacterales	Enterobacteriaceae	Klebsiella
OTU_342	342	Bacteria	Firmicutes	Negativicutes	Acidaminococcales	Acidaminococcaceae	Phascolarctobacterium
OTU_343	343	Bacteria	Firmicutes	Clostridia	Clostridiales	Lachnospiraceae	unclassified_Lachnospiraceae
OTU_344	344	Bacteria	Firmicutes	Clostridia	Clostridiales	Ruminococcaceae	unclassified_Ruminococcaceae
OTU_345	345	Bacteria	Firmicutes	Clostridia	Clostridiales	Lachnospiraceae	unclassified_Lachnospiraceae
OTU_346	346	Bacteria	Firmicutes	Clostridia	Clostridiales	Ruminococcaceae	Oscillibacter
OTU_347	347	Bacteria	Firmicutes	Clostridia	Clostridiales	Lachnospiraceae	unclassified_Lachnospiraceae
OTU_348	348	Bacteria	Firmicutes	Clostridia	Clostridiales	Peptostreptococcaceae	Peptacetobacter
OTU_349	349	Bacteria	Firmicutes	Clostridia	Clostridiales	Lachnospiraceae	unclassified_Lachnospiraceae
OTU_350	350	Bacteria	Bacteroidetes	Bacteroidia	Bacteroidales	Muribaculaceae	unclassified_Muribaculaceae
OTU_351	351	Bacteria	Firmicutes	unclassified_Firmicutes	unclassified_Firmicutes	unclassified_Firmicutes	unclassified_Firmicutes
OTU_352	352	Bacteria	Firmicutes	Clostridia	Clostridiales	Lachnospiraceae	unclassified_Lachnospiraceae
OTU_353	353	Bacteria	Firmicutes	Clostridia	Clostridiales	Lachnospiraceae	unclassified_Lachnospiraceae
OTU_354	354	Bacteria	Firmicutes	Clostridia	Clostridiales	Lachnospiraceae	Blautia
OTU_355	355	Bacteria	Firmicutes	Clostridia	Clostridiales	Lachnospiraceae	Coprococcus
OTU_356	356	Bacteria	Firmicutes	Clostridia	Clostridiales	Lachnospiraceae	Roseburia
OTU_357	357	Bacteria	unclassified_Bacteria	unclassified_Bacteria	unclassified_Bacteria	unclassified_Bacteria	unclassified_Bacteria
OTU_358	358	Bacteria	Firmicutes	Clostridia	Clostridiales	Peptostreptococcaceae	Intestinibacter
OTU_359	359	Bacteria	Firmicutes	Clostridia	Clostridiales	unclassified_Clostridiales	unclassified_Clostridiales
OTU_360	360	Bacteria	Bacteroidetes	Bacteroidia	Bacteroidales	Muribaculaceae	Duncaniella
OTU_361	361	Bacteria	Firmicutes	Erysipelotrichia	Erysipelotrichales	Erysipelotrichaceae	Clostridium XVIII
OTU_362	362	Bacteria	Firmicutes	Clostridia	Clostridiales	Lachnospiraceae	unclassified_Lachnospiraceae
OTU_363	363	Bacteria	unclassified_Bacteria	unclassified_Bacteria	unclassified_Bacteria	unclassified_Bacteria	unclassified_Bacteria
OTU_364	364	Bacteria	Firmicutes	Clostridia	Clostridiales	Lachnospiraceae	unclassified_Lachnospiraceae
OTU_365	365	Bacteria	Firmicutes	Clostridia	Clostridiales	Lachnospiraceae	unclassified_Lachnospiraceae
OTU_366	366	Bacteria	Actinobacteria	Coriobacteriia	Eggerthellales	Eggerthellaceae	Adlercreutzia
OTU_367	367	Bacteria	Firmicutes	Clostridia	Clostridiales	Ruminococcaceae	Oscillibacter
OTU_368	368	Bacteria	Firmicutes	Clostridia	Clostridiales	Lachnospiraceae	unclassified_Lachnospiraceae
OTU_369	369	Bacteria	Firmicutes	Clostridia	Clostridiales	Lachnospiraceae	unclassified_Lachnospiraceae
OTU_370	370	Bacteria	Firmicutes	Clostridia	Clostridiales	Lachnospiraceae	unclassified_Lachnospiraceae
OTU_371	371	Bacteria	Firmicutes	Clostridia	Clostridiales	Lachnospiraceae	unclassified_Lachnospiraceae
OTU_372	372	Bacteria	Firmicutes	Erysipelotrichia	Erysipelotrichales	Erysipelotrichaceae	Catenibacterium
OTU_373	373	Bacteria	Firmicutes	Clostridia	Clostridiales	Lachnospiraceae	unclassified_Lachnospiraceae
OTU_374	374	Bacteria	Bacteroidetes	Bacteroidia	Bacteroidales	Muribaculaceae	unclassified_Muribaculaceae
OTU_375	375	Bacteria	Bacteroidetes	Bacteroidia	Bacteroidales	Muribaculaceae	Duncaniella
OTU_376	376	Bacteria	unclassified_Bacteria	unclassified_Bacteria	unclassified_Bacteria	unclassified_Bacteria	unclassified_Bacteria
OTU_377	377	Bacteria	unclassified_Bacteria	unclassified_Bacteria	unclassified_Bacteria	unclassified_Bacteria	unclassified_Bacteria
OTU_378	378	Bacteria	Actinobacteria	Coriobacteriia	Eggerthellales	Eggerthellaceae	Adlercreutzia
OTU_379	379	Bacteria	Firmicutes	Clostridia	Clostridiales	unclassified_Clostridiales	unclassified_Clostridiales
OTU_380	380	Bacteria	Firmicutes	Clostridia	Clostridiales	Ruminococcaceae	unclassified_Ruminococcaceae
OTU_381	381	Bacteria	Firmicutes	Clostridia	Clostridiales	Ruminococcaceae	unclassified_Ruminococcaceae
OTU_382	382	Bacteria	Bacteroidetes	Bacteroidia	Bacteroidales	Muribaculaceae	Duncaniella
OTU_383	383	Bacteria	Firmicutes	Clostridia	Clostridiales	unclassified_Clostridiales	unclassified_Clostridiales
OTU_384	384	Bacteria	Firmicutes	Clostridia	Clostridiales	Lachnospiraceae	unclassified_Lachnospiraceae
OTU_385	385	Bacteria	Firmicutes	Bacilli	Lactobacillales	Lactobacillaceae	Limosilactobacillus
OTU_386	386	Bacteria	Firmicutes	Clostridia	Clostridiales	Lachnospiraceae	unclassified_Lachnospiraceae
OTU_387	387	Bacteria	Firmicutes	Clostridia	Clostridiales	Lachnospiraceae	unclassified_Lachnospiraceae
OTU_388	388	Bacteria	unclassified_Bacteria	unclassified_Bacteria	unclassified_Bacteria	unclassified_Bacteria	unclassified_Bacteria
OTU_389	389	Bacteria	Firmicutes	Clostridia	Clostridiales	Lachnospiraceae	unclassified_Lachnospiraceae
OTU_390	390	Bacteria	Firmicutes	Clostridia	Clostridiales	Lachnospiraceae	Anaerotignum
OTU_391	391	Bacteria	Firmicutes	Clostridia	Clostridiales	Lachnospiraceae	unclassified_Lachnospiraceae
OTU_392	392	Bacteria	Firmicutes	Clostridia	Clostridiales	Lachnospiraceae	unclassified_Lachnospiraceae
OTU_393	393	Bacteria	Firmicutes	Clostridia	Clostridiales	Ruminococcaceae	unclassified_Ruminococcaceae
OTU_394	394	Bacteria	Firmicutes	Clostridia	Clostridiales	Lachnospiraceae	unclassified_Lachnospiraceae
OTU_395	395	Bacteria	Firmicutes	Clostridia	Clostridiales	Ruminococcaceae	unclassified_Ruminococcaceae
OTU_396	396	Bacteria	Proteobacteria	Betaproteobacteria	Burkholderiales	Sutterellaceae	Turicimonas
OTU_397	397	Bacteria	Firmicutes	Clostridia	Clostridiales	Ruminococcaceae	unclassified_Ruminococcaceae
OTU_398	398	Bacteria	Firmicutes	Clostridia	Clostridiales	Ruminococcaceae	unclassified_Ruminococcaceae
OTU_399	399	Bacteria	Firmicutes	Clostridia	Clostridiales	Lachnospiraceae	Lachnospira
OTU_400	400	Bacteria	Firmicutes	Clostridia	Clostridiales	Ruminococcaceae	unclassified_Ruminococcaceae
OTU_401	401	Bacteria	Firmicutes	Clostridia	Clostridiales	Lachnospiraceae	unclassified_Lachnospiraceae
OTU_402	402	Bacteria	Firmicutes	Bacilli	Lactobacillales	Lactobacillaceae	Leuconostoc
OTU_403	403	Bacteria	Firmicutes	Clostridia	Clostridiales	unclassified_Clostridiales	unclassified_Clostridiales
OTU_404	404	Bacteria	Bacteroidetes	Bacteroidia	Bacteroidales	Bacteroidaceae	Bacteroides
OTU_405	405	Bacteria	Firmicutes	Clostridia	Clostridiales	Ruminococcaceae	unclassified_Ruminococcaceae
OTU_406	406	Bacteria	Firmicutes	Clostridia	Clostridiales	Lachnospiraceae	unclassified_Lachnospiraceae
OTU_407	407	Bacteria	Actinobacteria	Coriobacteriia	Eggerthellales	Eggerthellaceae	unclassified_Eggerthellaceae
OTU_408	408	Bacteria	Firmicutes	Clostridia	Clostridiales	Ruminococcaceae	unclassified_Ruminococcaceae
OTU_409	409	Bacteria	Firmicutes	Bacilli	Lactobacillales	Lactobacillaceae	Ligilactobacillus
OTU_410	410	Bacteria	Firmicutes	Erysipelotrichia	Erysipelotrichales	Erysipelotrichaceae	Coprobacillus
OTU_411	411	Bacteria	Firmicutes	Clostridia	Clostridiales	Lachnospiraceae	unclassified_Lachnospiraceae
OTU_412	412	Bacteria	Firmicutes	unclassified_Firmicutes	unclassified_Firmicutes	unclassified_Firmicutes	unclassified_Firmicutes
OTU_413	413	Bacteria	Actinobacteria	Coriobacteriia	Eggerthellales	Eggerthellaceae	unclassified_Eggerthellaceae
OTU_414	414	Bacteria	Firmicutes	Clostridia	Clostridiales	Lachnospiraceae	unclassified_Lachnospiraceae
OTU_415	415	Bacteria	Firmicutes	Clostridia	Clostridiales	Ruminococcaceae	Neglecta
OTU_416	416	Bacteria	Firmicutes	Clostridia	Clostridiales	unclassified_Clostridiales	unclassified_Clostridiales
OTU_417	417	Bacteria	Firmicutes	Clostridia	Clostridiales	Clostridiales_Incertae Sedis XIII	unclassified_Clostridiales_Incertae Sedis XIII
OTU_418	418	Bacteria	Firmicutes	Clostridia	Clostridiales	Lachnospiraceae	unclassified_Lachnospiraceae
OTU_419	419	Bacteria	Firmicutes	Clostridia	Clostridiales	Ruminococcaceae	unclassified_Ruminococcaceae
OTU_420	420	Bacteria	Bacteroidetes	Bacteroidia	Bacteroidales	Muribaculaceae	unclassified_Muribaculaceae
OTU_421	421	Bacteria	Firmicutes	Clostridia	Clostridiales	Lachnospiraceae	Coprococcus
OTU_422	422	Bacteria	Firmicutes	Bacilli	Lactobacillales	Lactobacillaceae	Limosilactobacillus
OTU_423	423	Bacteria	Bacteroidetes	Bacteroidia	Bacteroidales	Prevotellaceae	Prevotella
OTU_424	424	Bacteria	Proteobacteria	Deltaproteobacteria	Desulfovibrionales	Desulfovibrionaceae	unclassified_Desulfovibrionaceae
OTU_425	425	Bacteria	Bacteroidetes	Bacteroidia	Bacteroidales	unclassified_Bacteroidales	unclassified_Bacteroidales
OTU_426	426	Bacteria	Firmicutes	Negativicutes	Selenomonadales	Selenomonadaceae	Megamonas
OTU_427	427	Bacteria	Firmicutes	Clostridia	Clostridiales	Ruminococcaceae	Ruminococcus
OTU_428	428	Bacteria	Firmicutes	Clostridia	Clostridiales	Ruminococcaceae	unclassified_Ruminococcaceae
OTU_429	429	Bacteria	Firmicutes	Clostridia	Clostridiales	Lachnospiraceae	unclassified_Lachnospiraceae
OTU_430	430	Bacteria	Firmicutes	unclassified_Firmicutes	unclassified_Firmicutes	unclassified_Firmicutes	unclassified_Firmicutes
OTU_431	431	Bacteria	Firmicutes	Clostridia	Clostridiales	Ruminococcaceae	Oscillibacter
OTU_432	432	Bacteria	Firmicutes	Clostridia	Clostridiales	Lachnospiraceae	unclassified_Lachnospiraceae
OTU_433	433	Bacteria	Firmicutes	Clostridia	Clostridiales	unclassified_Clostridiales	unclassified_Clostridiales
OTU_434	434	Bacteria	Firmicutes	Clostridia	Clostridiales	Ruminococcaceae	unclassified_Ruminococcaceae
OTU_435	435	Bacteria	Firmicutes	Clostridia	Clostridiales	Lachnospiraceae	Roseburia
OTU_436	436	Bacteria	Firmicutes	Clostridia	Clostridiales	Ruminococcaceae	unclassified_Ruminococcaceae
OTU_437	437	Bacteria	Firmicutes	Clostridia	Clostridiales	Ruminococcaceae	unclassified_Ruminococcaceae
OTU_438	438	Bacteria	Firmicutes	Clostridia	Clostridiales	Lachnospiraceae	unclassified_Lachnospiraceae
OTU_439	439	Bacteria	Firmicutes	Clostridia	Clostridiales	Ruminococcaceae	Neglecta
OTU_440	440	Bacteria	Firmicutes	Erysipelotrichia	Erysipelotrichales	Erysipelotrichaceae	Faecalibaculum
OTU_441	441	Bacteria	Firmicutes	Clostridia	Clostridiales	Lachnospiraceae	unclassified_Lachnospiraceae
OTU_442	442	Bacteria	Bacteroidetes	Bacteroidia	Bacteroidales	Prevotellaceae	Prevotella
OTU_443	443	Bacteria	Firmicutes	Clostridia	Clostridiales	Ruminococcaceae	Anaerotruncus
OTU_444	444	Bacteria	Firmicutes	Clostridia	Clostridiales	Lachnospiraceae	unclassified_Lachnospiraceae
OTU_445	445	Bacteria	Firmicutes	Clostridia	Clostridiales	Ruminococcaceae	unclassified_Ruminococcaceae
OTU_446	446	Bacteria	Bacteroidetes	Bacteroidia	Bacteroidales	Porphyromonadaceae	Parabacteroides
OTU_447	447	Bacteria	Firmicutes	Clostridia	Clostridiales	Ruminococcaceae	unclassified_Ruminococcaceae
OTU_448	448	Bacteria	Firmicutes	Clostridia	Clostridiales	Lachnospiraceae	Howardella
OTU_449	449	Bacteria	Firmicutes	Clostridia	Clostridiales	Lachnospiraceae	unclassified_Lachnospiraceae
OTU_450	450	Bacteria	Firmicutes	Clostridia	Clostridiales	Lachnospiraceae	unclassified_Lachnospiraceae
OTU_451	451	Bacteria	Firmicutes	Clostridia	Clostridiales	Lachnospiraceae	Butyrivibrio
OTU_452	452	Bacteria	Firmicutes	Clostridia	Clostridiales	Ruminococcaceae	unclassified_Ruminococcaceae
OTU_453	453	Bacteria	Firmicutes	Clostridia	Clostridiales	Lachnospiraceae	unclassified_Lachnospiraceae
OTU_454	454	Bacteria	Firmicutes	Clostridia	Clostridiales	unclassified_Clostridiales	unclassified_Clostridiales
OTU_455	455	Bacteria	unclassified_Bacteria	unclassified_Bacteria	unclassified_Bacteria	unclassified_Bacteria	unclassified_Bacteria
OTU_456	456	Bacteria	Firmicutes	Clostridia	Clostridiales	Lachnospiraceae	unclassified_Lachnospiraceae
OTU_457	457	Bacteria	Firmicutes	Clostridia	Clostridiales	Lachnospiraceae	Anaerobutyricum
OTU_458	458	Bacteria	Firmicutes	Clostridia	Clostridiales	Ruminococcaceae	Monoglobus
OTU_459	459	Bacteria	Firmicutes	Clostridia	Clostridiales	Lachnospiraceae	Mediterraneibacter
OTU_460	460	Bacteria	unclassified_Bacteria	unclassified_Bacteria	unclassified_Bacteria	unclassified_Bacteria	unclassified_Bacteria
OTU_461	461	Bacteria	Firmicutes	Clostridia	Clostridiales	Ruminococcaceae	unclassified_Ruminococcaceae
OTU_462	462	Bacteria	Firmicutes	Clostridia	Clostridiales	Lachnospiraceae	unclassified_Lachnospiraceae
OTU_463	463	Bacteria	Actinobacteria	Coriobacteriia	Eggerthellales	Eggerthellaceae	unclassified_Eggerthellaceae
OTU_464	464	Bacteria	Firmicutes	Clostridia	Clostridiales	Lachnospiraceae	unclassified_Lachnospiraceae
OTU_465	465	Bacteria	Bacteroidetes	Bacteroidia	Bacteroidales	Muribaculaceae	Duncaniella
OTU_466	466	Bacteria	Actinobacteria	Coriobacteriia	Eggerthellales	Eggerthellaceae	Eggerthella
OTU_467	467	Bacteria	Firmicutes	Clostridia	Clostridiales	Ruminococcaceae	unclassified_Ruminococcaceae
OTU_468	468	Bacteria	Firmicutes	Clostridia	Clostridiales	unclassified_Clostridiales	unclassified_Clostridiales
OTU_469	469	Bacteria	Bacteroidetes	Bacteroidia	Bacteroidales	Porphyromonadaceae	Parabacteroides
OTU_470	470	Bacteria	Firmicutes	Clostridia	Clostridiales	unclassified_Clostridiales	unclassified_Clostridiales
OTU_471	471	Bacteria	Firmicutes	Clostridia	Clostridiales	Lachnospiraceae	unclassified_Lachnospiraceae
OTU_472	472	Bacteria	Firmicutes	Clostridia	Clostridiales	Ruminococcaceae	Intestinimonas
OTU_473	473	Bacteria	Firmicutes	Clostridia	Clostridiales	Ruminococcaceae	Intestinimonas
OTU_474	474	Bacteria	Firmicutes	Clostridia	Clostridiales	unclassified_Clostridiales	unclassified_Clostridiales
OTU_475	475	Bacteria	Firmicutes	Clostridia	unclassified_Clostridia	unclassified_Clostridia	unclassified_Clostridia
OTU_476	476	Bacteria	Firmicutes	Clostridia	Clostridiales	Ruminococcaceae	Ruthenibacterium
OTU_477	477	Bacteria	Firmicutes	Clostridia	Clostridiales	Ruminococcaceae	unclassified_Ruminococcaceae
OTU_478	478	Bacteria	Bacteroidetes	Bacteroidia	Bacteroidales	Muribaculaceae	unclassified_Muribaculaceae
OTU_479	479	Bacteria	Firmicutes	Clostridia	Clostridiales	Ruminococcaceae	unclassified_Ruminococcaceae
OTU_480	480	Bacteria	Firmicutes	Clostridia	Clostridiales	Lachnospiraceae	Anaerobutyricum
OTU_481	481	Bacteria	Bacteroidetes	Bacteroidia	Bacteroidales	Muribaculaceae	unclassified_Muribaculaceae
OTU_482	482	Bacteria	Firmicutes	Clostridia	Clostridiales	Lachnospiraceae	unclassified_Lachnospiraceae
OTU_483	483	Bacteria	Bacteroidetes	Bacteroidia	Bacteroidales	Porphyromonadaceae	Parabacteroides
OTU_484	484	Bacteria	Firmicutes	Clostridia	Clostridiales	Lachnospiraceae	unclassified_Lachnospiraceae
OTU_485	485	Bacteria	Firmicutes	Clostridia	Clostridiales	Lachnospiraceae	unclassified_Lachnospiraceae
OTU_486	486	Bacteria	Firmicutes	Clostridia	Clostridiales	Lachnospiraceae	unclassified_Lachnospiraceae
OTU_487	487	Bacteria	Firmicutes	Clostridia	Clostridiales	Ruminococcaceae	Intestinimonas
OTU_488	488	Bacteria	Firmicutes	Erysipelotrichia	Erysipelotrichales	Erysipelotrichaceae	unclassified_Erysipelotrichaceae
OTU_489	489	Bacteria	Firmicutes	Clostridia	Clostridiales	unclassified_Clostridiales	unclassified_Clostridiales
OTU_490	490	Bacteria	Firmicutes	Clostridia	Clostridiales	Lachnospiraceae	Coprococcus
OTU_491	491	Bacteria	Firmicutes	Clostridia	Clostridiales	Lachnospiraceae	unclassified_Lachnospiraceae
OTU_492	492	Bacteria	Firmicutes	Clostridia	Clostridiales	Lachnospiraceae	unclassified_Lachnospiraceae
OTU_493	493	Bacteria	Firmicutes	Clostridia	Clostridiales	Ruminococcaceae	Monoglobus
OTU_494	494	Bacteria	Firmicutes	Clostridia	Clostridiales	Lachnospiraceae	unclassified_Lachnospiraceae
OTU_495	495	Bacteria	Firmicutes	Clostridia	Clostridiales	Ruminococcaceae	Phocea
OTU_496	496	Bacteria	Firmicutes	Clostridia	Clostridiales	Lachnospiraceae	unclassified_Lachnospiraceae
OTU_497	497	Bacteria	Firmicutes	Clostridia	Clostridiales	unclassified_Clostridiales	unclassified_Clostridiales
OTU_498	498	Bacteria	Bacteroidetes	Bacteroidia	Bacteroidales	Rikenellaceae	Alistipes
OTU_499	499	Bacteria	Firmicutes	Clostridia	Clostridiales	Lachnospiraceae	unclassified_Lachnospiraceae
OTU_500	500	Bacteria	Bacteroidetes	Bacteroidia	Bacteroidales	Muribaculaceae	unclassified_Muribaculaceae
OTU_501	501	Bacteria	Firmicutes	Clostridia	Clostridiales	unclassified_Clostridiales	unclassified_Clostridiales
OTU_502	502	Bacteria	Firmicutes	Clostridia	Clostridiales	Ruminococcaceae	unclassified_Ruminococcaceae
OTU_503	503	Bacteria	Firmicutes	Clostridia	Clostridiales	Lachnospiraceae	unclassified_Lachnospiraceae
OTU_504	504	Bacteria	Firmicutes	Clostridia	Clostridiales	Lachnospiraceae	Eisenbergiella
OTU_505	505	Bacteria	Firmicutes	Clostridia	Clostridiales	Catabacteriaceae	Catabacter
OTU_506	506	Bacteria	Firmicutes	Clostridia	Clostridiales	unclassified_Clostridiales	unclassified_Clostridiales
OTU_507	507	Bacteria	Firmicutes	Clostridia	Clostridiales	Ruminococcaceae	Neglecta
OTU_508	508	Bacteria	Actinobacteria	Coriobacteriia	Eggerthellales	Eggerthellaceae	unclassified_Eggerthellaceae
OTU_509	509	Bacteria	Firmicutes	Clostridia	Clostridiales	Lachnospiraceae	unclassified_Lachnospiraceae
OTU_510	510	Bacteria	Firmicutes	unclassified_Firmicutes	unclassified_Firmicutes	unclassified_Firmicutes	unclassified_Firmicutes
OTU_511	511	Bacteria	Firmicutes	Clostridia	Clostridiales	Lachnospiraceae	unclassified_Lachnospiraceae
OTU_512	512	Bacteria	Firmicutes	Clostridia	Clostridiales	Lachnospiraceae	unclassified_Lachnospiraceae
OTU_513	513	Bacteria	Firmicutes	Clostridia	Clostridiales	Lachnospiraceae	Anaerotignum
OTU_514	514	Bacteria	Bacteroidetes	Bacteroidia	Bacteroidales	unclassified_Bacteroidales	unclassified_Bacteroidales
OTU_515	515	Bacteria	Firmicutes	Clostridia	Clostridiales	Clostridiaceae 1	Clostridium sensu stricto
OTU_516	516	Bacteria	Firmicutes	Clostridia	Clostridiales	Lachnospiraceae	Fusicatenibacter
OTU_517	517	Bacteria	Actinobacteria	Coriobacteriia	Eggerthellales	Eggerthellaceae	Eggerthella
OTU_518	518	Bacteria	Firmicutes	Clostridia	Clostridiales	Ruminococcaceae	unclassified_Ruminococcaceae
OTU_519	519	Bacteria	Firmicutes	Clostridia	Clostridiales	Lachnospiraceae	unclassified_Lachnospiraceae
OTU_520	520	Bacteria	Bacteroidetes	Bacteroidia	Bacteroidales	Muribaculaceae	unclassified_Muribaculaceae
OTU_521	521	Bacteria	Firmicutes	Clostridia	Clostridiales	Ruminococcaceae	unclassified_Ruminococcaceae
OTU_522	522	Bacteria	Bacteroidetes	Bacteroidia	Bacteroidales	Bacteroidaceae	Bacteroides
OTU_523	523	Bacteria	Firmicutes	Clostridia	Clostridiales	Ruminococcaceae	unclassified_Ruminococcaceae
OTU_524	524	Bacteria	Actinobacteria	Coriobacteriia	Eggerthellales	Eggerthellaceae	unclassified_Eggerthellaceae
OTU_525	525	Bacteria	Firmicutes	Clostridia	Clostridiales	Lachnospiraceae	unclassified_Lachnospiraceae
OTU_526	526	Bacteria	Firmicutes	Clostridia	Clostridiales	Lachnospiraceae	Hungatella
OTU_527	527	Bacteria	Candidatus Saccharibacteria	unclassified_Candidatus Saccharibacteria	unclassified_Candidatus Saccharibacteria	unclassified_Candidatus Saccharibacteria	Saccharibacteria_genera_incertae_sedis
OTU_528	528	Bacteria	Firmicutes	Clostridia	Clostridiales	Lachnospiraceae	unclassified_Lachnospiraceae
OTU_529	529	Bacteria	Firmicutes	Clostridia	Clostridiales	Lachnospiraceae	unclassified_Lachnospiraceae
OTU_530	530	Bacteria	Firmicutes	Clostridia	Clostridiales	Lachnospiraceae	unclassified_Lachnospiraceae
OTU_531	531	Bacteria	Firmicutes	Clostridia	Clostridiales	Ruminococcaceae	unclassified_Ruminococcaceae
OTU_532	532	Bacteria	Firmicutes	Clostridia	Clostridiales	Lachnospiraceae	Lachnospiracea_incertae_sedis
OTU_533	533	Bacteria	Bacteroidetes	Bacteroidia	Bacteroidales	Bacteroidaceae	Phocaeicola
OTU_534	534	Bacteria	Firmicutes	Bacilli	Lactobacillales	Streptococcaceae	Streptococcus
OTU_535	535	Bacteria	Firmicutes	Clostridia	Clostridiales	Lachnospiraceae	unclassified_Lachnospiraceae
OTU_536	536	Bacteria	Firmicutes	Clostridia	Clostridiales	Ruminococcaceae	Anaeromassilibacillus
OTU_537	537	Bacteria	Firmicutes	Clostridia	Clostridiales	Ruminococcaceae	unclassified_Ruminococcaceae
OTU_538	538	Bacteria	Firmicutes	Clostridia	Clostridiales	Ruminococcaceae	unclassified_Ruminococcaceae
OTU_539	539	Bacteria	Firmicutes	Clostridia	Clostridiales	Ruminococcaceae	unclassified_Ruminococcaceae
OTU_540	540	Bacteria	Bacteroidetes	Bacteroidia	Bacteroidales	Odoribacteraceae	Odoribacter
OTU_541	541	Bacteria	Firmicutes	Clostridia	Clostridiales	Lachnospiraceae	unclassified_Lachnospiraceae
OTU_542	542	Bacteria	Firmicutes	Clostridia	Clostridiales	Lachnospiraceae	unclassified_Lachnospiraceae
OTU_543	543	Bacteria	Firmicutes	Clostridia	Clostridiales	unclassified_Clostridiales	unclassified_Clostridiales
OTU_544	544	Bacteria	Actinobacteria	Coriobacteriia	Coriobacteriales	Coriobacteriaceae	Senegalimassilia
OTU_545	545	Bacteria	Firmicutes	Clostridia	Clostridiales	Lachnospiraceae	unclassified_Lachnospiraceae
OTU_546	546	Bacteria	Firmicutes	Clostridia	Clostridiales	Lachnospiraceae	unclassified_Lachnospiraceae
OTU_547	547	Bacteria	Firmicutes	Clostridia	Clostridiales	Lachnospiraceae	unclassified_Lachnospiraceae
OTU_548	548	Bacteria	Firmicutes	Clostridia	Clostridiales	Lachnospiraceae	Fusicatenibacter
OTU_549	549	Bacteria	Firmicutes	Clostridia	Clostridiales	Ruminococcaceae	Oscillibacter
OTU_550	550	Bacteria	Firmicutes	Clostridia	Clostridiales	Ruminococcaceae	unclassified_Ruminococcaceae
OTU_551	551	Bacteria	Bacteroidetes	Bacteroidia	Bacteroidales	Muribaculaceae	unclassified_Muribaculaceae
OTU_552	552	Bacteria	Firmicutes	Clostridia	Clostridiales	Lachnospiraceae	unclassified_Lachnospiraceae
OTU_553	553	Bacteria	Firmicutes	Clostridia	Clostridiales	Lachnospiraceae	unclassified_Lachnospiraceae
OTU_554	554	Bacteria	Bacteroidetes	Bacteroidia	Bacteroidales	unclassified_Bacteroidales	unclassified_Bacteroidales
OTU_555	555	Bacteria	Firmicutes	Clostridia	Clostridiales	Ruminococcaceae	unclassified_Ruminococcaceae
OTU_556	556	Bacteria	unclassified_Bacteria	unclassified_Bacteria	unclassified_Bacteria	unclassified_Bacteria	unclassified_Bacteria
OTU_557	557	Bacteria	Firmicutes	Clostridia	Clostridiales	Ruminococcaceae	unclassified_Ruminococcaceae
OTU_558	558	Bacteria	Firmicutes	Erysipelotrichia	Erysipelotrichales	Erysipelotrichaceae	Faecalibacillus
OTU_559	559	Bacteria	Actinobacteria	Coriobacteriia	Eggerthellales	Eggerthellaceae	Raoultibacter
OTU_560	560	Bacteria	Firmicutes	Clostridia	Clostridiales	Clostridiaceae 1	Clostridium sensu stricto
OTU_561	561	Bacteria	Firmicutes	Clostridia	Clostridiales	unclassified_Clostridiales	unclassified_Clostridiales
OTU_562	562	Bacteria	Bacteroidetes	Bacteroidia	Bacteroidales	unclassified_Bacteroidales	unclassified_Bacteroidales
OTU_563	563	Bacteria	Firmicutes	Clostridia	Clostridiales	Lachnospiraceae	Fusicatenibacter
OTU_564	564	Bacteria	Firmicutes	Clostridia	Clostridiales	Ruminococcaceae	Flavonifractor
OTU_565	565	Bacteria	Bacteroidetes	Bacteroidia	Bacteroidales	Rikenellaceae	Alistipes
OTU_566	566	Bacteria	Firmicutes	Clostridia	Clostridiales	Ruminococcaceae	unclassified_Ruminococcaceae
OTU_567	567	Bacteria	Firmicutes	Clostridia	Clostridiales	Ruminococcaceae	Acutalibacter
OTU_568	568	Bacteria	Firmicutes	Clostridia	Clostridiales	Lachnospiraceae	unclassified_Lachnospiraceae
OTU_569	569	Bacteria	Firmicutes	Clostridia	Clostridiales	unclassified_Clostridiales	unclassified_Clostridiales
OTU_570	570	Bacteria	Firmicutes	Erysipelotrichia	Erysipelotrichales	Erysipelotrichaceae	unclassified_Erysipelotrichaceae
OTU_571	571	Bacteria	Firmicutes	Clostridia	Clostridiales	Lachnospiraceae	unclassified_Lachnospiraceae
OTU_572	572	Bacteria	Firmicutes	Clostridia	Clostridiales	Lachnospiraceae	unclassified_Lachnospiraceae
OTU_573	573	Bacteria	Firmicutes	Clostridia	Clostridiales	Ruminococcaceae	Monoglobus
OTU_574	574	Bacteria	Firmicutes	Clostridia	Clostridiales	Ruminococcaceae	Dysosmobacter
OTU_575	575	Bacteria	Firmicutes	Clostridia	Clostridiales	unclassified_Clostridiales	unclassified_Clostridiales
OTU_576	576	Bacteria	Firmicutes	Clostridia	Clostridiales	Ruminococcaceae	unclassified_Ruminococcaceae
OTU_577	577	Bacteria	Firmicutes	Clostridia	Clostridiales	Lachnospiraceae	unclassified_Lachnospiraceae
OTU_578	578	Bacteria	Firmicutes	Clostridia	Clostridiales	Lachnospiraceae	unclassified_Lachnospiraceae
OTU_579	579	Bacteria	Firmicutes	Clostridia	Clostridiales	Lachnospiraceae	unclassified_Lachnospiraceae
OTU_580	580	Bacteria	Firmicutes	Clostridia	Clostridiales	Lachnospiraceae	unclassified_Lachnospiraceae
OTU_581	581	Bacteria	Firmicutes	Negativicutes	Veillonellales	Veillonellaceae	Veillonella
OTU_582	582	Bacteria	Firmicutes	Clostridia	Clostridiales	Ruminococcaceae	Monoglobus
OTU_583	583	Bacteria	Bacteroidetes	Bacteroidia	Bacteroidales	Bacteroidaceae	Bacteroides
OTU_584	584	Bacteria	Bacteroidetes	Bacteroidia	Bacteroidales	Prevotellaceae	Prevotellamassilia
OTU_585	585	Bacteria	Firmicutes	Clostridia	Clostridiales	Lachnospiraceae	unclassified_Lachnospiraceae
OTU_586	586	Bacteria	Firmicutes	Clostridia	Clostridiales	Lachnospiraceae	unclassified_Lachnospiraceae
OTU_587	587	Bacteria	Actinobacteria	Actinobacteria	Bifidobacteriales	Bifidobacteriaceae	Bifidobacterium
OTU_588	588	Bacteria	Firmicutes	Clostridia	Clostridiales	Ruminococcaceae	unclassified_Ruminococcaceae
OTU_589	589	Bacteria	unclassified_Bacteria	unclassified_Bacteria	unclassified_Bacteria	unclassified_Bacteria	unclassified_Bacteria
OTU_590	590	Bacteria	Firmicutes	Clostridia	Clostridiales	Lachnospiraceae	unclassified_Lachnospiraceae
OTU_591	591	Bacteria	Candidatus Saccharibacteria	unclassified_Candidatus Saccharibacteria	unclassified_Candidatus Saccharibacteria	unclassified_Candidatus Saccharibacteria	Saccharibacteria_genera_incertae_sedis
OTU_592	592	Bacteria	Firmicutes	Clostridia	Clostridiales	Ruminococcaceae	unclassified_Ruminococcaceae
OTU_593	593	Bacteria	Firmicutes	Clostridia	Clostridiales	Lachnospiraceae	unclassified_Lachnospiraceae
OTU_594	594	Bacteria	Firmicutes	Clostridia	Clostridiales	Ruminococcaceae	unclassified_Ruminococcaceae
OTU_595	595	Bacteria	Firmicutes	Clostridia	Clostridiales	Ruminococcaceae	unclassified_Ruminococcaceae
OTU_596	596	Bacteria	Firmicutes	Clostridia	Clostridiales	Lachnospiraceae	unclassified_Lachnospiraceae
OTU_597	597	Bacteria	Bacteroidetes	Bacteroidia	Bacteroidales	Bacteroidaceae	Bacteroides
OTU_598	598	Bacteria	Actinobacteria	Coriobacteriia	Eggerthellales	Eggerthellaceae	unclassified_Eggerthellaceae
OTU_599	599	Bacteria	Firmicutes	Clostridia	Clostridiales	Ruminococcaceae	unclassified_Ruminococcaceae
OTU_600	600	Bacteria	Bacteroidetes	Bacteroidia	Bacteroidales	Prevotellaceae	Prevotella
OTU_601	601	Bacteria	Firmicutes	Clostridia	Clostridiales	unclassified_Clostridiales	unclassified_Clostridiales
OTU_602	602	Bacteria	Firmicutes	Clostridia	Clostridiales	Lachnospiraceae	unclassified_Lachnospiraceae
OTU_603	603	Bacteria	unclassified_Bacteria	unclassified_Bacteria	unclassified_Bacteria	unclassified_Bacteria	unclassified_Bacteria
OTU_604	604	Bacteria	Firmicutes	Clostridia	Clostridiales	Ruminococcaceae	unclassified_Ruminococcaceae
OTU_605	605	Bacteria	Firmicutes	Clostridia	Clostridiales	Lachnospiraceae	unclassified_Lachnospiraceae
OTU_606	606	Bacteria	Firmicutes	Clostridia	Clostridiales	Lachnospiraceae	unclassified_Lachnospiraceae
OTU_607	607	Bacteria	Firmicutes	Bacilli	Lactobacillales	Enterococcaceae	Enterococcus
OTU_608	608	Bacteria	Firmicutes	Clostridia	Clostridiales	unclassified_Clostridiales	unclassified_Clostridiales
OTU_609	609	Bacteria	Firmicutes	Clostridia	Clostridiales	Lachnospiraceae	unclassified_Lachnospiraceae
OTU_610	610	Bacteria	Firmicutes	Clostridia	Clostridiales	Ruminococcaceae	Intestinimonas
OTU_611	611	Bacteria	Firmicutes	Clostridia	Clostridiales	Ruminococcaceae	unclassified_Ruminococcaceae
OTU_612	612	Bacteria	Bacteroidetes	Bacteroidia	Bacteroidales	Rikenellaceae	Alistipes
OTU_613	613	Bacteria	Firmicutes	Clostridia	Clostridiales	Lachnospiraceae	Anaerotignum
OTU_614	614	Bacteria	Firmicutes	Clostridia	Clostridiales	Lachnospiraceae	Anaerotignum
OTU_615	615	Bacteria	Firmicutes	Clostridia	Clostridiales	Lachnospiraceae	unclassified_Lachnospiraceae
OTU_616	616	Bacteria	Firmicutes	Clostridia	Clostridiales	Lachnospiraceae	unclassified_Lachnospiraceae
OTU_617	617	Bacteria	Firmicutes	Clostridia	Clostridiales	Lachnospiraceae	unclassified_Lachnospiraceae
OTU_618	618	Bacteria	Firmicutes	Clostridia	Clostridiales	unclassified_Clostridiales	unclassified_Clostridiales
OTU_619	619	Bacteria	Proteobacteria	Deltaproteobacteria	Desulfovibrionales	Desulfovibrionaceae	unclassified_Desulfovibrionaceae
OTU_620	620	Bacteria	Firmicutes	Clostridia	Clostridiales	Ruminococcaceae	Oscillibacter
OTU_621	621	Bacteria	Firmicutes	Clostridia	Clostridiales	Lachnospiraceae	unclassified_Lachnospiraceae
OTU_622	622	Bacteria	Bacteroidetes	Bacteroidia	Bacteroidales	Bacteroidaceae	Bacteroides
OTU_623	623	Bacteria	Firmicutes	Clostridia	Clostridiales	Lachnospiraceae	unclassified_Lachnospiraceae
OTU_624	624	Bacteria	Firmicutes	Clostridia	Clostridiales	Ruminococcaceae	unclassified_Ruminococcaceae
OTU_625	625	Bacteria	Firmicutes	Clostridia	Clostridiales	Lachnospiraceae	Blautia
OTU_626	626	Bacteria	Firmicutes	Bacilli	Lactobacillales	Lactobacillaceae	Lactobacillus
OTU_627	627	Bacteria	Bacteroidetes	Bacteroidia	Bacteroidales	Muribaculaceae	Duncaniella
OTU_628	628	Bacteria	Firmicutes	Bacilli	Lactobacillales	Lactobacillaceae	Limosilactobacillus
OTU_629	629	Bacteria	Bacteroidetes	Bacteroidia	Bacteroidales	Rikenellaceae	Alistipes
OTU_630	630	Bacteria	Bacteroidetes	Bacteroidia	Bacteroidales	Rikenellaceae	Alistipes
OTU_631	631	Bacteria	Firmicutes	Clostridia	Clostridiales	Lachnospiraceae	unclassified_Lachnospiraceae
OTU_632	632	Bacteria	Firmicutes	Clostridia	Clostridiales	Ruminococcaceae	unclassified_Ruminococcaceae
OTU_633	633	Bacteria	Firmicutes	Clostridia	Clostridiales	Lachnospiraceae	Anaerostipes
OTU_634	634	Bacteria	Bacteroidetes	Bacteroidia	Bacteroidales	Muribaculaceae	Duncaniella
OTU_635	635	Bacteria	Firmicutes	Clostridia	Clostridiales	Ruminococcaceae	Faecalibacterium
OTU_636	636	Bacteria	Firmicutes	Clostridia	Clostridiales	Lachnospiraceae	unclassified_Lachnospiraceae
OTU_637	637	Bacteria	Firmicutes	Clostridia	Clostridiales	Lachnospiraceae	unclassified_Lachnospiraceae
OTU_638	638	Bacteria	Bacteroidetes	Bacteroidia	Bacteroidales	Bacteroidaceae	Bacteroides
OTU_639	639	Bacteria	Firmicutes	Bacilli	Lactobacillales	Streptococcaceae	Streptococcus
OTU_640	640	Bacteria	Firmicutes	Clostridia	Clostridiales	Lachnospiraceae	unclassified_Lachnospiraceae
OTU_641	641	Bacteria	Firmicutes	Clostridia	Clostridiales	Lachnospiraceae	Mediterraneibacter
OTU_642	642	Bacteria	Firmicutes	Clostridia	Clostridiales	Lachnospiraceae	unclassified_Lachnospiraceae
OTU_643	643	Bacteria	Firmicutes	Negativicutes	Veillonellales	Veillonellaceae	Megasphaera
OTU_644	644	Bacteria	Firmicutes	Clostridia	Clostridiales	Lachnospiraceae	unclassified_Lachnospiraceae
OTU_645	645	Bacteria	Firmicutes	Clostridia	Clostridiales	Clostridiales_Incertae Sedis XIII	unclassified_Clostridiales_Incertae Sedis XIII
OTU_646	646	Bacteria	Actinobacteria	Coriobacteriia	Eggerthellales	Eggerthellaceae	unclassified_Eggerthellaceae
OTU_647	647	Bacteria	Proteobacteria	Betaproteobacteria	Burkholderiales	Sutterellaceae	Sutterella
OTU_648	648	Bacteria	Firmicutes	Clostridia	Clostridiales	unclassified_Clostridiales	unclassified_Clostridiales
OTU_649	649	Bacteria	Actinobacteria	Coriobacteriia	Eggerthellales	Eggerthellaceae	Slackia
OTU_650	650	Bacteria	Bacteroidetes	Bacteroidia	Bacteroidales	Muribaculaceae	unclassified_Muribaculaceae
OTU_651	651	Bacteria	Firmicutes	Clostridia	Clostridiales	Lachnospiraceae	unclassified_Lachnospiraceae
OTU_652	652	Bacteria	unclassified_Bacteria	unclassified_Bacteria	unclassified_Bacteria	unclassified_Bacteria	unclassified_Bacteria
OTU_653	653	Bacteria	Firmicutes	Erysipelotrichia	Erysipelotrichales	Erysipelotrichaceae	unclassified_Erysipelotrichaceae
OTU_654	654	Bacteria	Firmicutes	Clostridia	Clostridiales	Ruminococcaceae	unclassified_Ruminococcaceae
OTU_655	655	Bacteria	Bacteroidetes	Bacteroidia	Bacteroidales	Rikenellaceae	Alistipes
OTU_656	656	Bacteria	Firmicutes	Clostridia	Clostridiales	Ruminococcaceae	Faecalibacterium
OTU_657	657	Bacteria	Bacteroidetes	Bacteroidia	Bacteroidales	Rikenellaceae	Alistipes
OTU_658	658	Bacteria	Firmicutes	Clostridia	Clostridiales	Lachnospiraceae	unclassified_Lachnospiraceae
OTU_659	659	Bacteria	Firmicutes	Clostridia	Clostridiales	Lachnospiraceae	unclassified_Lachnospiraceae
OTU_660	660	Bacteria	Bacteroidetes	Bacteroidia	Bacteroidales	Muribaculaceae	unclassified_Muribaculaceae
OTU_661	661	Bacteria	Firmicutes	Clostridia	Clostridiales	Lachnospiraceae	unclassified_Lachnospiraceae
OTU_662	662	Bacteria	Firmicutes	Clostridia	Clostridiales	Lachnospiraceae	unclassified_Lachnospiraceae
OTU_663	663	Bacteria	Firmicutes	Clostridia	Clostridiales	Clostridiales_Incertae Sedis XIII	unclassified_Clostridiales_Incertae Sedis XIII
OTU_664	664	Bacteria	Bacteroidetes	Bacteroidia	Bacteroidales	Bacteroidaceae	Phocaeicola
OTU_665	665	Bacteria	Firmicutes	Clostridia	Clostridiales	Lachnospiraceae	unclassified_Lachnospiraceae
OTU_666	666	Bacteria	Proteobacteria	Betaproteobacteria	Burkholderiales	Sutterellaceae	Parasutterella
OTU_667	667	Bacteria	Firmicutes	Clostridia	Clostridiales	Lachnospiraceae	unclassified_Lachnospiraceae
OTU_668	668	Bacteria	Firmicutes	Clostridia	Clostridiales	Ruminococcaceae	unclassified_Ruminococcaceae
OTU_669	669	Bacteria	Bacteroidetes	Bacteroidia	Bacteroidales	Muribaculaceae	unclassified_Muribaculaceae
OTU_670	670	Bacteria	Firmicutes	Clostridia	Clostridiales	Ruminococcaceae	Oscillibacter
OTU_671	671	Bacteria	Firmicutes	Clostridia	Clostridiales	Lachnospiraceae	unclassified_Lachnospiraceae
OTU_672	672	Bacteria	Bacteroidetes	Bacteroidia	Bacteroidales	Prevotellaceae	Prevotella
OTU_673	673	Bacteria	Firmicutes	Clostridia	Clostridiales	Clostridiales_Incertae Sedis XIII	Mogibacterium
OTU_674	674	Bacteria	Firmicutes	Clostridia	Clostridiales	Lachnospiraceae	Merdimonas
OTU_675	675	Bacteria	Bacteroidetes	Bacteroidia	Bacteroidales	Muribaculaceae	unclassified_Muribaculaceae
OTU_676	676	Bacteria	Firmicutes	Clostridia	Clostridiales	Lachnospiraceae	unclassified_Lachnospiraceae
OTU_677	677	Bacteria	Firmicutes	Clostridia	Clostridiales	Lachnospiraceae	unclassified_Lachnospiraceae
OTU_678	678	Bacteria	Firmicutes	Clostridia	Clostridiales	Lachnospiraceae	unclassified_Lachnospiraceae
OTU_679	679	Bacteria	Firmicutes	Clostridia	Clostridiales	unclassified_Clostridiales	unclassified_Clostridiales
OTU_680	680	Bacteria	Actinobacteria	Actinobacteria	Bifidobacteriales	Bifidobacteriaceae	Bifidobacterium
OTU_681	681	Bacteria	Firmicutes	Clostridia	Clostridiales	Ruminococcaceae	Butyricicoccus
OTU_682	682	Bacteria	Firmicutes	Clostridia	Clostridiales	Lachnospiraceae	Lachnospiracea_incertae_sedis
OTU_683	683	Bacteria	Firmicutes	Clostridia	Clostridiales	Lachnospiraceae	unclassified_Lachnospiraceae
OTU_684	684	Bacteria	Firmicutes	Clostridia	Clostridiales	Lachnospiraceae	unclassified_Lachnospiraceae
OTU_685	685	Bacteria	Firmicutes	Clostridia	Clostridiales	Ruminococcaceae	Faecalibacterium
OTU_686	686	Bacteria	Firmicutes	Clostridia	Clostridiales	Eubacteriaceae	Anaerofustis
OTU_687	687	Bacteria	Firmicutes	Clostridia	Clostridiales	Lachnospiraceae	unclassified_Lachnospiraceae
OTU_688	688	Bacteria	Firmicutes	Clostridia	Clostridiales	Lachnospiraceae	unclassified_Lachnospiraceae
OTU_689	689	Bacteria	Firmicutes	Clostridia	Clostridiales	Lachnospiraceae	unclassified_Lachnospiraceae
OTU_690	690	Bacteria	Firmicutes	unclassified_Firmicutes	unclassified_Firmicutes	unclassified_Firmicutes	unclassified_Firmicutes
OTU_691	691	Bacteria	Firmicutes	Clostridia	Clostridiales	unclassified_Clostridiales	unclassified_Clostridiales
OTU_692	692	Bacteria	Firmicutes	Clostridia	Clostridiales	unclassified_Clostridiales	unclassified_Clostridiales
OTU_693	693	Bacteria	Firmicutes	Clostridia	Clostridiales	Lachnospiraceae	unclassified_Lachnospiraceae
OTU_694	694	Bacteria	Firmicutes	Clostridia	Clostridiales	Lachnospiraceae	unclassified_Lachnospiraceae
OTU_695	695	Bacteria	Proteobacteria	Deltaproteobacteria	Desulfovibrionales	Desulfovibrionaceae	Desulfovibrio
OTU_696	696	Bacteria	Bacteroidetes	Bacteroidia	Bacteroidales	Muribaculaceae	Duncaniella
OTU_697	697	Bacteria	Bacteroidetes	Bacteroidia	Bacteroidales	unclassified_Bacteroidales	unclassified_Bacteroidales
OTU_698	698	Bacteria	Firmicutes	Clostridia	Clostridiales	Lachnospiraceae	Anaerotignum
OTU_699	699	Bacteria	Firmicutes	Clostridia	Clostridiales	Eubacteriaceae	Anaerofustis
OTU_700	700	Bacteria	Firmicutes	Clostridia	Clostridiales	Lachnospiraceae	unclassified_Lachnospiraceae
OTU_701	701	Bacteria	Firmicutes	Clostridia	Clostridiales	Ruminococcaceae	Anaerotruncus
OTU_702	702	Bacteria	Proteobacteria	Betaproteobacteria	Burkholderiales	Comamonadaceae	Delftia
OTU_703	703	Bacteria	Firmicutes	Clostridia	Clostridiales	Ruminococcaceae	Negativibacillus
OTU_704	704	Bacteria	Firmicutes	Clostridia	Clostridiales	Lachnospiraceae	unclassified_Lachnospiraceae
OTU_705	705	Bacteria	Firmicutes	Clostridia	Clostridiales	Lachnospiraceae	unclassified_Lachnospiraceae
OTU_706	706	Bacteria	Firmicutes	Clostridia	Clostridiales	Ruminococcaceae	unclassified_Ruminococcaceae
OTU_707	707	Bacteria	Firmicutes	Clostridia	Clostridiales	Lachnospiraceae	Blautia
OTU_708	708	Bacteria	Firmicutes	Clostridia	Clostridiales	Ruminococcaceae	Ruminococcus
OTU_709	709	Bacteria	Bacteroidetes	Bacteroidia	Bacteroidales	Bacteroidaceae	Bacteroides
OTU_710	710	Bacteria	Firmicutes	Clostridia	Clostridiales	Ruminococcaceae	unclassified_Ruminococcaceae
OTU_711	711	Bacteria	Firmicutes	Clostridia	Clostridiales	Lachnospiraceae	unclassified_Lachnospiraceae
OTU_712	712	Bacteria	Firmicutes	Clostridia	Clostridiales	Lachnospiraceae	unclassified_Lachnospiraceae
OTU_713	713	Bacteria	unclassified_Bacteria	unclassified_Bacteria	unclassified_Bacteria	unclassified_Bacteria	unclassified_Bacteria
OTU_714	714	Bacteria	Firmicutes	Negativicutes	Veillonellales	Veillonellaceae	Veillonella
OTU_715	715	Bacteria	Firmicutes	Clostridia	Clostridiales	Lachnospiraceae	unclassified_Lachnospiraceae
OTU_716	716	Bacteria	Firmicutes	Clostridia	Clostridiales	Lachnospiraceae	unclassified_Lachnospiraceae
OTU_717	717	Bacteria	Firmicutes	Clostridia	Clostridiales	Lachnospiraceae	unclassified_Lachnospiraceae
OTU_718	718	Bacteria	Firmicutes	Clostridia	Clostridiales	Lachnospiraceae	unclassified_Lachnospiraceae
OTU_719	719	Bacteria	Firmicutes	Clostridia	Clostridiales	Ruminococcaceae	unclassified_Ruminococcaceae
OTU_720	720	Bacteria	Firmicutes	unclassified_Firmicutes	unclassified_Firmicutes	unclassified_Firmicutes	unclassified_Firmicutes
OTU_721	721	Bacteria	Firmicutes	Clostridia	Clostridiales	Lachnospiraceae	unclassified_Lachnospiraceae
OTU_722	722	Bacteria	Firmicutes	Clostridia	Clostridiales	Ruminococcaceae	Clostridium IV
OTU_723	723	Bacteria	Firmicutes	unclassified_Firmicutes	unclassified_Firmicutes	unclassified_Firmicutes	unclassified_Firmicutes
OTU_724	724	Bacteria	Firmicutes	Bacilli	Bacillales	Staphylococcaceae	Staphylococcus
OTU_725	725	Bacteria	Firmicutes	Clostridia	Clostridiales	Ruminococcaceae	unclassified_Ruminococcaceae
OTU_726	726	Bacteria	Firmicutes	Clostridia	Clostridiales	Lachnospiraceae	unclassified_Lachnospiraceae
OTU_727	727	Bacteria	Firmicutes	Clostridia	Clostridiales	Ruminococcaceae	Agathobaculum
OTU_728	728	Bacteria	Firmicutes	Clostridia	Clostridiales	Ruminococcaceae	unclassified_Ruminococcaceae
OTU_729	729	Bacteria	Firmicutes	Negativicutes	Veillonellales	Veillonellaceae	Megasphaera
OTU_730	730	Bacteria	Firmicutes	Clostridia	Clostridiales	Lachnospiraceae	unclassified_Lachnospiraceae
OTU_731	731	Bacteria	Firmicutes	Clostridia	Clostridiales	Clostridiales_Incertae Sedis XIII	unclassified_Clostridiales_Incertae Sedis XIII
OTU_732	732	Bacteria	Firmicutes	Clostridia	Clostridiales	Ruminococcaceae	unclassified_Ruminococcaceae
OTU_733	733	Bacteria	Firmicutes	Clostridia	Clostridiales	Lachnospiraceae	unclassified_Lachnospiraceae
OTU_734	734	Bacteria	Bacteroidetes	Bacteroidia	Bacteroidales	Porphyromonadaceae	Parabacteroides
OTU_735	735	Bacteria	Firmicutes	Erysipelotrichia	Erysipelotrichales	Erysipelotrichaceae	Dubosiella
OTU_736	736	Bacteria	Firmicutes	Clostridia	Clostridiales	Lachnospiraceae	unclassified_Lachnospiraceae
OTU_737	737	Bacteria	Firmicutes	Clostridia	Clostridiales	Ruminococcaceae	unclassified_Ruminococcaceae
OTU_738	738	Bacteria	Firmicutes	Clostridia	Clostridiales	Lachnospiraceae	unclassified_Lachnospiraceae
OTU_739	739	Bacteria	Firmicutes	Negativicutes	Veillonellales	Veillonellaceae	Dialister
OTU_740	740	Bacteria	Firmicutes	Clostridia	Clostridiales	Ruminococcaceae	unclassified_Ruminococcaceae
OTU_741	741	Bacteria	Firmicutes	Clostridia	Clostridiales	Ruminococcaceae	unclassified_Ruminococcaceae
OTU_742	742	Bacteria	Firmicutes	Clostridia	Clostridiales	Lachnospiraceae	unclassified_Lachnospiraceae
OTU_743	743	Bacteria	Firmicutes	Bacilli	Lactobacillales	Lactobacillaceae	Ligilactobacillus
OTU_744	744	Bacteria	Firmicutes	Clostridia	Clostridiales	Lachnospiraceae	Eisenbergiella
OTU_745	745	Bacteria	Bacteroidetes	Bacteroidia	Bacteroidales	Bacteroidaceae	Phocaeicola
OTU_746	746	Bacteria	Bacteroidetes	Bacteroidia	Bacteroidales	Porphyromonadaceae	Parabacteroides
OTU_747	747	Bacteria	Proteobacteria	Deltaproteobacteria	Desulfovibrionales	Desulfovibrionaceae	unclassified_Desulfovibrionaceae
OTU_748	748	Bacteria	Firmicutes	Clostridia	Clostridiales	unclassified_Clostridiales	unclassified_Clostridiales
OTU_749	749	Bacteria	Firmicutes	Clostridia	Clostridiales	Lachnospiraceae	Blautia
OTU_750	750	Bacteria	unclassified_Bacteria	unclassified_Bacteria	unclassified_Bacteria	unclassified_Bacteria	unclassified_Bacteria
OTU_751	751	Bacteria	Proteobacteria	Betaproteobacteria	Burkholderiales	Sutterellaceae	Sutterella
OTU_752	752	Bacteria	Firmicutes	Clostridia	Clostridiales	Lachnospiraceae	unclassified_Lachnospiraceae
OTU_753	753	Bacteria	Firmicutes	Clostridia	Clostridiales	Ruminococcaceae	Neglecta
OTU_754	754	Bacteria	Firmicutes	Clostridia	Clostridiales	Lachnospiraceae	unclassified_Lachnospiraceae
OTU_755	755	Bacteria	Actinobacteria	Coriobacteriia	Eggerthellales	Eggerthellaceae	unclassified_Eggerthellaceae
OTU_756	756	Bacteria	Firmicutes	Clostridia	Clostridiales	Lachnospiraceae	unclassified_Lachnospiraceae
OTU_757	757	Bacteria	Firmicutes	Clostridia	Clostridiales	Lachnospiraceae	unclassified_Lachnospiraceae
OTU_758	758	Bacteria	Firmicutes	Clostridia	Clostridiales	Ruminococcaceae	unclassified_Ruminococcaceae
OTU_759	759	Bacteria	Firmicutes	Clostridia	Clostridiales	Lachnospiraceae	unclassified_Lachnospiraceae
OTU_760	760	Bacteria	Firmicutes	Clostridia	Clostridiales	unclassified_Clostridiales	unclassified_Clostridiales
OTU_761	761	Bacteria	Actinobacteria	Actinobacteria	Propionibacteriales	Propionibacteriaceae	Cutibacterium
OTU_762	762	Bacteria	Firmicutes	Clostridia	Clostridiales	Lachnospiraceae	unclassified_Lachnospiraceae
OTU_763	763	Bacteria	Firmicutes	Clostridia	Clostridiales	Lachnospiraceae	unclassified_Lachnospiraceae
OTU_764	764	Bacteria	Cyanobacteria/Chloroplast	Chloroplast	unclassified_Chloroplast	Chloroplast	Streptophyta
OTU_765	765	Bacteria	unclassified_Bacteria	unclassified_Bacteria	unclassified_Bacteria	unclassified_Bacteria	unclassified_Bacteria
OTU_766	766	Bacteria	Firmicutes	Negativicutes	Acidaminococcales	Acidaminococcaceae	Phascolarctobacterium
OTU_767	767	Bacteria	Firmicutes	Clostridia	Clostridiales	Clostridiales_Incertae Sedis XIII	Mogibacterium
OTU_768	768	Bacteria	Firmicutes	Clostridia	Clostridiales	Lachnospiraceae	unclassified_Lachnospiraceae
OTU_769	769	Bacteria	Bacteroidetes	Bacteroidia	Bacteroidales	unclassified_Bacteroidales	unclassified_Bacteroidales
OTU_770	770	Bacteria	Firmicutes	Clostridia	Clostridiales	Lachnospiraceae	unclassified_Lachnospiraceae
OTU_771	771	Bacteria	Firmicutes	unclassified_Firmicutes	unclassified_Firmicutes	unclassified_Firmicutes	unclassified_Firmicutes
OTU_772	772	Bacteria	Firmicutes	Clostridia	Clostridiales	Lachnospiraceae	unclassified_Lachnospiraceae
OTU_773	773	Bacteria	Actinobacteria	Coriobacteriia	Eggerthellales	Eggerthellaceae	Gordonibacter
OTU_774	774	Bacteria	Bacteroidetes	Bacteroidia	Bacteroidales	Bacteroidaceae	Phocaeicola
OTU_775	775	Bacteria	Firmicutes	Clostridia	Clostridiales	unclassified_Clostridiales	unclassified_Clostridiales
OTU_776	776	Bacteria	Bacteroidetes	Bacteroidia	Bacteroidales	unclassified_Bacteroidales	unclassified_Bacteroidales
OTU_777	777	Bacteria	Firmicutes	Clostridia	Clostridiales	Lachnospiraceae	unclassified_Lachnospiraceae
OTU_778	778	Bacteria	Firmicutes	Erysipelotrichia	Erysipelotrichales	Erysipelotrichaceae	Absicoccus
OTU_779	779	Bacteria	Firmicutes	Clostridia	Clostridiales	Ruminococcaceae	unclassified_Ruminococcaceae
OTU_780	780	Bacteria	Firmicutes	Clostridia	Clostridiales	unclassified_Clostridiales	unclassified_Clostridiales
OTU_781	781	Bacteria	Firmicutes	Clostridia	Clostridiales	Lachnospiraceae	unclassified_Lachnospiraceae
OTU_782	782	Bacteria	Firmicutes	Clostridia	Clostridiales	Ruminococcaceae	unclassified_Ruminococcaceae
OTU_783	783	Bacteria	Firmicutes	Clostridia	Clostridiales	Lachnospiraceae	unclassified_Lachnospiraceae
OTU_784	784	Bacteria	Firmicutes	Clostridia	Clostridiales	Lachnospiraceae	unclassified_Lachnospiraceae
OTU_785	785	Bacteria	Firmicutes	Clostridia	Clostridiales	Lachnospiraceae	unclassified_Lachnospiraceae
OTU_786	786	Bacteria	Firmicutes	Clostridia	Clostridiales	Eubacteriaceae	Anaerofustis
OTU_787	787	Bacteria	Bacteroidetes	Bacteroidia	Bacteroidales	Rikenellaceae	Alistipes
OTU_788	788	Bacteria	Firmicutes	Clostridia	Clostridiales	Ruminococcaceae	unclassified_Ruminococcaceae
OTU_789	789	Bacteria	Firmicutes	Clostridia	Clostridiales	Lachnospiraceae	unclassified_Lachnospiraceae
OTU_790	790	Bacteria	Firmicutes	Clostridia	Clostridiales	Ruminococcaceae	unclassified_Ruminococcaceae
OTU_791	791	Bacteria	Firmicutes	Clostridia	Clostridiales	Clostridiales_Incertae Sedis XIII	unclassified_Clostridiales_Incertae Sedis XIII
OTU_792	792	Bacteria	Firmicutes	Clostridia	Clostridiales	Lachnospiraceae	unclassified_Lachnospiraceae
OTU_793	793	Bacteria	Bacteroidetes	Bacteroidia	Bacteroidales	Muribaculaceae	unclassified_Muribaculaceae
OTU_794	794	Bacteria	Firmicutes	Clostridia	Clostridiales	unclassified_Clostridiales	unclassified_Clostridiales
OTU_795	795	Bacteria	Firmicutes	Clostridia	Clostridiales	Ruminococcaceae	unclassified_Ruminococcaceae
OTU_796	796	Bacteria	Firmicutes	Clostridia	Clostridiales	unclassified_Clostridiales	unclassified_Clostridiales
OTU_797	797	Bacteria	Bacteroidetes	Bacteroidia	Bacteroidales	Odoribacteraceae	Odoribacter
OTU_798	798	Bacteria	Firmicutes	unclassified_Firmicutes	unclassified_Firmicutes	unclassified_Firmicutes	unclassified_Firmicutes
OTU_799	799	Bacteria	Firmicutes	Bacilli	Bacillales	Staphylococcaceae	Staphylococcus
OTU_800	800	Bacteria	unclassified_Bacteria	unclassified_Bacteria	unclassified_Bacteria	unclassified_Bacteria	unclassified_Bacteria
OTU_801	801	Bacteria	Firmicutes	Clostridia	Clostridiales	Ruminococcaceae	Ruminococcus
OTU_802	802	Bacteria	Firmicutes	Clostridia	Clostridiales	Ruminococcaceae	unclassified_Ruminococcaceae
OTU_803	803	Bacteria	Firmicutes	Clostridia	Clostridiales	Ruminococcaceae	unclassified_Ruminococcaceae
OTU_804	804	Bacteria	Firmicutes	Clostridia	Clostridiales	Ruminococcaceae	unclassified_Ruminococcaceae
OTU_805	805	Bacteria	Firmicutes	Clostridia	Clostridiales	Lachnospiraceae	unclassified_Lachnospiraceae
OTU_806	806	Bacteria	Firmicutes	Clostridia	Clostridiales	Lachnospiraceae	unclassified_Lachnospiraceae
OTU_807	807	Bacteria	Firmicutes	Clostridia	Clostridiales	Lachnospiraceae	unclassified_Lachnospiraceae
OTU_808	808	Bacteria	Firmicutes	Clostridia	Clostridiales	Ruminococcaceae	Intestinimonas
OTU_809	809	Bacteria	Bacteroidetes	Bacteroidia	Bacteroidales	Bacteroidaceae	unclassified_Bacteroidaceae
OTU_810	810	Bacteria	Firmicutes	Clostridia	Clostridiales	Lachnospiraceae	unclassified_Lachnospiraceae
OTU_811	811	Bacteria	Firmicutes	Clostridia	Clostridiales	Lachnospiraceae	Lachnospira
OTU_812	812	Bacteria	Firmicutes	Clostridia	Clostridiales	Lachnospiraceae	unclassified_Lachnospiraceae
OTU_813	813	Bacteria	Firmicutes	Clostridia	Clostridiales	unclassified_Clostridiales	unclassified_Clostridiales
OTU_814	814	Bacteria	Firmicutes	Clostridia	Clostridiales	Ruminococcaceae	unclassified_Ruminococcaceae
OTU_815	815	Bacteria	unclassified_Bacteria	unclassified_Bacteria	unclassified_Bacteria	unclassified_Bacteria	unclassified_Bacteria
OTU_816	816	Bacteria	Firmicutes	Bacilli	Lactobacillales	Lactobacillaceae	Weissella
OTU_817	817	Bacteria	unclassified_Bacteria	unclassified_Bacteria	unclassified_Bacteria	unclassified_Bacteria	unclassified_Bacteria
OTU_818	818	Bacteria	Firmicutes	Clostridia	Clostridiales	Lachnospiraceae	unclassified_Lachnospiraceae
OTU_819	819	Bacteria	Firmicutes	Clostridia	Clostridiales	Lachnospiraceae	unclassified_Lachnospiraceae
OTU_820	820	Bacteria	Firmicutes	Clostridia	Clostridiales	unclassified_Clostridiales	unclassified_Clostridiales
OTU_821	821	Bacteria	Firmicutes	Erysipelotrichia	Erysipelotrichales	Erysipelotrichaceae	Longicatena
OTU_822	822	Bacteria	unclassified_Bacteria	unclassified_Bacteria	unclassified_Bacteria	unclassified_Bacteria	unclassified_Bacteria
OTU_823	823	Bacteria	Firmicutes	Clostridia	Clostridiales	Ruminococcaceae	unclassified_Ruminococcaceae
OTU_824	824	Bacteria	unclassified_Bacteria	unclassified_Bacteria	unclassified_Bacteria	unclassified_Bacteria	unclassified_Bacteria
OTU_825	825	Bacteria	Firmicutes	Clostridia	Clostridiales	Ruminococcaceae	unclassified_Ruminococcaceae
OTU_826	826	Bacteria	Firmicutes	unclassified_Firmicutes	unclassified_Firmicutes	unclassified_Firmicutes	unclassified_Firmicutes
OTU_827	827	Bacteria	Firmicutes	Clostridia	Clostridiales	Ruminococcaceae	unclassified_Ruminococcaceae
OTU_828	828	Bacteria	Firmicutes	Clostridia	Clostridiales	unclassified_Clostridiales	unclassified_Clostridiales
OTU_829	829	Bacteria	Firmicutes	Clostridia	Clostridiales	Ruminococcaceae	unclassified_Ruminococcaceae
OTU_830	830	Bacteria	Firmicutes	Clostridia	Clostridiales	Ruminococcaceae	Anaeromassilibacillus
OTU_831	831	Bacteria	Firmicutes	Clostridia	Clostridiales	Ruminococcaceae	unclassified_Ruminococcaceae
OTU_832	832	Bacteria	Firmicutes	Clostridia	Clostridiales	Ruminococcaceae	unclassified_Ruminococcaceae
OTU_833	833	Bacteria	Firmicutes	Clostridia	Clostridiales	unclassified_Clostridiales	unclassified_Clostridiales
OTU_834	834	Bacteria	Firmicutes	Clostridia	Clostridiales	Ruminococcaceae	unclassified_Ruminococcaceae
OTU_835	835	Bacteria	Candidatus Saccharibacteria	unclassified_Candidatus Saccharibacteria	unclassified_Candidatus Saccharibacteria	unclassified_Candidatus Saccharibacteria	Saccharibacteria_genera_incertae_sedis
OTU_836	836	Bacteria	Firmicutes	Negativicutes	Selenomonadales	Selenomonadaceae	Mitsuokella
OTU_837	837	Bacteria	unclassified_Bacteria	unclassified_Bacteria	unclassified_Bacteria	unclassified_Bacteria	unclassified_Bacteria
OTU_838	838	Bacteria	Firmicutes	Clostridia	Clostridiales	Lachnospiraceae	Eisenbergiella
OTU_839	839	Bacteria	Firmicutes	Clostridia	Clostridiales	Lachnospiraceae	unclassified_Lachnospiraceae
OTU_840	840	Bacteria	Firmicutes	Clostridia	Clostridiales	Lachnospiraceae	unclassified_Lachnospiraceae
OTU_841	841	Bacteria	Actinobacteria	Coriobacteriia	Eggerthellales	Eggerthellaceae	unclassified_Eggerthellaceae
OTU_842	842	Bacteria	Firmicutes	Clostridia	Clostridiales	Ruminococcaceae	unclassified_Ruminococcaceae
OTU_843	843	Bacteria	Firmicutes	Clostridia	Clostridiales	Ruminococcaceae	unclassified_Ruminococcaceae
OTU_844	844	Bacteria	Firmicutes	Clostridia	unclassified_Clostridia	unclassified_Clostridia	unclassified_Clostridia
OTU_845	845	Bacteria	Firmicutes	Bacilli	Lactobacillales	Lactobacillaceae	Lactobacillus
OTU_846	846	Bacteria	Firmicutes	Clostridia	Clostridiales	Peptoniphilaceae	Parvimonas
OTU_847	847	Bacteria	Firmicutes	unclassified_Firmicutes	unclassified_Firmicutes	unclassified_Firmicutes	unclassified_Firmicutes
OTU_848	848	Bacteria	Actinobacteria	Coriobacteriia	Eggerthellales	Eggerthellaceae	unclassified_Eggerthellaceae
OTU_849	849	Bacteria	Firmicutes	Clostridia	Clostridiales	Ruminococcaceae	unclassified_Ruminococcaceae
OTU_850	850	Bacteria	Actinobacteria	Coriobacteriia	Eggerthellales	Eggerthellaceae	Gordonibacter
OTU_851	851	Bacteria	Firmicutes	Clostridia	Clostridiales	Lachnospiraceae	Acetatifactor
OTU_852	852	Bacteria	Firmicutes	Clostridia	Clostridiales	Lachnospiraceae	unclassified_Lachnospiraceae
OTU_853	853	Bacteria	Firmicutes	Clostridia	Clostridiales	Ruminococcaceae	unclassified_Ruminococcaceae
OTU_854	854	Bacteria	Campilobacterota	Campylobacteria	Campylobacterales	Helicobacteraceae	Helicobacter
OTU_855	855	Bacteria	Firmicutes	Bacilli	Lactobacillales	Lactobacillaceae	Lactobacillus
OTU_856	856	Bacteria	Bacteroidetes	Bacteroidia	Bacteroidales	unclassified_Bacteroidales	unclassified_Bacteroidales
OTU_857	857	Bacteria	Proteobacteria	Alphaproteobacteria	unclassified_Alphaproteobacteria	unclassified_Alphaproteobacteria	unclassified_Alphaproteobacteria
OTU_858	858	Bacteria	Bacteroidetes	Bacteroidia	Bacteroidales	unclassified_Bacteroidales	unclassified_Bacteroidales
OTU_859	859	Bacteria	Firmicutes	Clostridia	Clostridiales	Ruminococcaceae	Oscillibacter
OTU_860	860	Bacteria	Firmicutes	Clostridia	Clostridiales	Ruminococcaceae	unclassified_Ruminococcaceae
OTU_861	861	Bacteria	Actinobacteria	Coriobacteriia	Eggerthellales	Eggerthellaceae	unclassified_Eggerthellaceae
OTU_862	862	Bacteria	Bacteroidetes	Bacteroidia	Bacteroidales	Rikenellaceae	Alistipes
OTU_863	863	Bacteria	Firmicutes	Erysipelotrichia	Erysipelotrichales	Erysipelotrichaceae	unclassified_Erysipelotrichaceae
OTU_864	864	Bacteria	Firmicutes	Clostridia	Clostridiales	Ruminococcaceae	unclassified_Ruminococcaceae
OTU_865	865	Bacteria	Bacteroidetes	Bacteroidia	Bacteroidales	Prevotellaceae	Prevotella
OTU_866	866	Bacteria	Firmicutes	Clostridia	Clostridiales	Ruminococcaceae	unclassified_Ruminococcaceae
OTU_867	867	Bacteria	Firmicutes	Clostridia	Clostridiales	Lachnospiraceae	unclassified_Lachnospiraceae
OTU_868	868	Bacteria	Actinobacteria	Coriobacteriia	Coriobacteriales	Atopobiaceae	Olsenella
OTU_869	869	Bacteria	Bacteroidetes	Bacteroidia	Bacteroidales	Bacteroidaceae	Bacteroides
OTU_870	870	Bacteria	Firmicutes	Clostridia	Clostridiales	Lachnospiraceae	Enterocloster
OTU_871	871	Bacteria	Firmicutes	Bacilli	Lactobacillales	Enterococcaceae	Enterococcus
OTU_872	872	Bacteria	Actinobacteria	Coriobacteriia	Coriobacteriales	Coriobacteriaceae	Collinsella
OTU_873	873	Bacteria	Firmicutes	Clostridia	Clostridiales	Lachnospiraceae	Acetatifactor
OTU_874	874	Bacteria	Firmicutes	Clostridia	Clostridiales	Ruminococcaceae	Flintibacter
OTU_875	875	Bacteria	Firmicutes	Clostridia	Clostridiales	Ruminococcaceae	unclassified_Ruminococcaceae
OTU_876	876	Bacteria	Firmicutes	Clostridia	Clostridiales	Lachnospiraceae	unclassified_Lachnospiraceae
OTU_877	877	Bacteria	Actinobacteria	Actinobacteria	Bifidobacteriales	Bifidobacteriaceae	Bifidobacterium
OTU_878	878	Bacteria	Firmicutes	Clostridia	Clostridiales	Ruminococcaceae	unclassified_Ruminococcaceae
OTU_879	879	Bacteria	Firmicutes	Bacilli	Lactobacillales	Streptococcaceae	Streptococcus
OTU_880	880	Bacteria	Firmicutes	Clostridia	Clostridiales	Lachnospiraceae	unclassified_Lachnospiraceae
OTU_881	881	Bacteria	Firmicutes	Clostridia	Clostridiales	Ruminococcaceae	unclassified_Ruminococcaceae
OTU_882	882	Bacteria	Firmicutes	Clostridia	Clostridiales	Ruminococcaceae	unclassified_Ruminococcaceae
OTU_883	883	Bacteria	Firmicutes	Clostridia	Clostridiales	Lachnospiraceae	unclassified_Lachnospiraceae
OTU_884	884	Bacteria	Firmicutes	Clostridia	Clostridiales	Lachnospiraceae	unclassified_Lachnospiraceae
OTU_885	885	Bacteria	Firmicutes	Clostridia	Clostridiales	Ruminococcaceae	unclassified_Ruminococcaceae
OTU_886	886	Bacteria	Firmicutes	Clostridia	Clostridiales	unclassified_Clostridiales	unclassified_Clostridiales
OTU_887	887	Bacteria	Firmicutes	Clostridia	Clostridiales	Lachnospiraceae	unclassified_Lachnospiraceae
OTU_888	888	Bacteria	Firmicutes	Clostridia	Clostridiales	Lachnospiraceae	unclassified_Lachnospiraceae
OTU_889	889	Bacteria	Firmicutes	Clostridia	Clostridiales	Lachnospiraceae	unclassified_Lachnospiraceae
OTU_890	890	Bacteria	Firmicutes	Clostridia	Clostridiales	Ruminococcaceae	unclassified_Ruminococcaceae
OTU_891	891	Bacteria	Firmicutes	Clostridia	Clostridiales	Lachnospiraceae	unclassified_Lachnospiraceae
OTU_892	892	Bacteria	Firmicutes	Clostridia	Clostridiales	Peptostreptococcaceae	unclassified_Peptostreptococcaceae
OTU_893	893	Bacteria	Firmicutes	Clostridia	Clostridiales	Lachnospiraceae	Blautia
OTU_894	894	Bacteria	Firmicutes	Clostridia	Clostridiales	Ruminococcaceae	unclassified_Ruminococcaceae
OTU_895	895	Bacteria	Firmicutes	Clostridia	Clostridiales	unclassified_Clostridiales	unclassified_Clostridiales
OTU_896	896	Bacteria	Firmicutes	Clostridia	Clostridiales	Clostridiales_Incertae Sedis XIII	unclassified_Clostridiales_Incertae Sedis XIII
OTU_897	897	Bacteria	Firmicutes	Clostridia	Clostridiales	unclassified_Clostridiales	unclassified_Clostridiales
OTU_898	898	Bacteria	Bacteroidetes	Bacteroidia	Bacteroidales	Bacteroidaceae	Bacteroides
OTU_899	899	Bacteria	Firmicutes	Clostridia	Clostridiales	Ruminococcaceae	unclassified_Ruminococcaceae
OTU_900	900	Bacteria	Firmicutes	Clostridia	Clostridiales	Ruminococcaceae	unclassified_Ruminococcaceae
OTU_901	901	Bacteria	Firmicutes	Clostridia	Clostridiales	Ruminococcaceae	unclassified_Ruminococcaceae
OTU_902	902	Bacteria	Firmicutes	Clostridia	Clostridiales	Ruminococcaceae	Anaerotruncus
OTU_903	903	Bacteria	Firmicutes	Clostridia	Clostridiales	Ruminococcaceae	unclassified_Ruminococcaceae
OTU_904	904	Bacteria	Firmicutes	Clostridia	Clostridiales	Lachnospiraceae	unclassified_Lachnospiraceae
OTU_905	905	Bacteria	Bacteroidetes	Bacteroidia	Bacteroidales	Rikenellaceae	Alistipes
OTU_906	906	Bacteria	Firmicutes	Clostridia	Clostridiales	Lachnospiraceae	unclassified_Lachnospiraceae
OTU_907	907	Bacteria	Firmicutes	Clostridia	Clostridiales	Ruminococcaceae	unclassified_Ruminococcaceae
OTU_908	908	Bacteria	Firmicutes	Clostridia	Clostridiales	Lachnospiraceae	unclassified_Lachnospiraceae
OTU_909	909	Bacteria	Firmicutes	Clostridia	Clostridiales	unclassified_Clostridiales	unclassified_Clostridiales
OTU_910	910	Bacteria	Candidatus Saccharibacteria	unclassified_Candidatus Saccharibacteria	unclassified_Candidatus Saccharibacteria	unclassified_Candidatus Saccharibacteria	Saccharibacteria_genera_incertae_sedis
OTU_911	911	Bacteria	Firmicutes	Clostridia	Clostridiales	Lachnospiraceae	unclassified_Lachnospiraceae
OTU_912	912	Bacteria	Firmicutes	Clostridia	Clostridiales	Ruminococcaceae	unclassified_Ruminococcaceae
OTU_913	913	Bacteria	Firmicutes	Clostridia	Clostridiales	Lachnospiraceae	unclassified_Lachnospiraceae
OTU_914	914	Bacteria	Firmicutes	Clostridia	Clostridiales	Ruminococcaceae	unclassified_Ruminococcaceae
OTU_915	915	Bacteria	Firmicutes	Clostridia	Clostridiales	Ruminococcaceae	unclassified_Ruminococcaceae
OTU_916	916	Bacteria	Firmicutes	Clostridia	Clostridiales	Ruminococcaceae	unclassified_Ruminococcaceae
OTU_917	917	Bacteria	Firmicutes	Clostridia	Clostridiales	Ruminococcaceae	unclassified_Ruminococcaceae
OTU_918	918	Bacteria	Bacteroidetes	Bacteroidia	Bacteroidales	Rikenellaceae	Alistipes
OTU_919	919	Bacteria	Firmicutes	Clostridia	Clostridiales	Lachnospiraceae	unclassified_Lachnospiraceae
OTU_920	920	Bacteria	Firmicutes	unclassified_Firmicutes	unclassified_Firmicutes	unclassified_Firmicutes	unclassified_Firmicutes
OTU_921	921	Bacteria	Firmicutes	Clostridia	Clostridiales	Lachnospiraceae	unclassified_Lachnospiraceae
OTU_922	922	Bacteria	Firmicutes	Clostridia	Clostridiales	Lachnospiraceae	unclassified_Lachnospiraceae
OTU_923	923	Bacteria	Firmicutes	Clostridia	Clostridiales	Lachnospiraceae	unclassified_Lachnospiraceae
OTU_924	924	Bacteria	Firmicutes	Clostridia	Clostridiales	Lachnospiraceae	unclassified_Lachnospiraceae
OTU_925	925	Bacteria	Firmicutes	Clostridia	Clostridiales	Ruminococcaceae	unclassified_Ruminococcaceae
OTU_926	926	Bacteria	Firmicutes	Clostridia	Clostridiales	Lachnospiraceae	unclassified_Lachnospiraceae
OTU_927	927	Bacteria	Firmicutes	Clostridia	Clostridiales	unclassified_Clostridiales	unclassified_Clostridiales
OTU_928	928	Bacteria	Firmicutes	Clostridia	Clostridiales	Lachnospiraceae	Roseburia
OTU_929	929	Bacteria	Firmicutes	Clostridia	Clostridiales	Lachnospiraceae	unclassified_Lachnospiraceae
OTU_930	930	Bacteria	Actinobacteria	Coriobacteriia	Eggerthellales	Eggerthellaceae	unclassified_Eggerthellaceae
OTU_931	931	Bacteria	Firmicutes	Clostridia	Clostridiales	Ruminococcaceae	unclassified_Ruminococcaceae
OTU_932	932	Bacteria	Firmicutes	Clostridia	Clostridiales	Christensenellaceae	Christensenella
OTU_933	933	Bacteria	Firmicutes	Clostridia	Clostridiales	Ruminococcaceae	unclassified_Ruminococcaceae
OTU_934	934	Bacteria	Firmicutes	Clostridia	Clostridiales	unclassified_Clostridiales	unclassified_Clostridiales
OTU_935	935	Bacteria	Firmicutes	Clostridia	Clostridiales	Lachnospiraceae	unclassified_Lachnospiraceae
OTU_936	936	Bacteria	Firmicutes	Erysipelotrichia	Erysipelotrichales	Erysipelotrichaceae	Holdemania
OTU_937	937	Bacteria	Firmicutes	Clostridia	Clostridiales	Lachnospiraceae	unclassified_Lachnospiraceae
OTU_938	938	Bacteria	Firmicutes	Clostridia	Clostridiales	Lachnospiraceae	unclassified_Lachnospiraceae
OTU_939	939	Bacteria	Firmicutes	Clostridia	Clostridiales	unclassified_Clostridiales	unclassified_Clostridiales
OTU_940	940	Bacteria	Firmicutes	Clostridia	Clostridiales	Lachnospiraceae	unclassified_Lachnospiraceae
OTU_941	941	Bacteria	Bacteroidetes	Bacteroidia	Bacteroidales	Odoribacteraceae	Butyricimonas
OTU_942	942	Bacteria	Firmicutes	Clostridia	Clostridiales	Lachnospiraceae	unclassified_Lachnospiraceae
OTU_943	943	Bacteria	Firmicutes	unclassified_Firmicutes	unclassified_Firmicutes	unclassified_Firmicutes	unclassified_Firmicutes
OTU_944	944	Bacteria	Bacteroidetes	Bacteroidia	Bacteroidales	Rikenellaceae	Alistipes
OTU_945	945	Bacteria	Firmicutes	Clostridia	Clostridiales	Ruminococcaceae	Phocea
OTU_946	946	Bacteria	unclassified_Bacteria	unclassified_Bacteria	unclassified_Bacteria	unclassified_Bacteria	unclassified_Bacteria
OTU_947	947	Bacteria	Firmicutes	Clostridia	Clostridiales	Lachnospiraceae	Anaerostipes
OTU_948	948	Bacteria	Firmicutes	Clostridia	Clostridiales	Ruminococcaceae	unclassified_Ruminococcaceae
OTU_949	949	Bacteria	Firmicutes	Erysipelotrichia	Erysipelotrichales	Erysipelotrichaceae	Dielma
OTU_950	950	Bacteria	Firmicutes	Clostridia	Clostridiales	Ruminococcaceae	unclassified_Ruminococcaceae
OTU_951	951	Bacteria	Firmicutes	Erysipelotrichia	Erysipelotrichales	Erysipelotrichaceae	Holdemania
OTU_952	952	Bacteria	Firmicutes	unclassified_Firmicutes	unclassified_Firmicutes	unclassified_Firmicutes	unclassified_Firmicutes
OTU_953	953	Bacteria	Firmicutes	Clostridia	Clostridiales	Lachnospiraceae	unclassified_Lachnospiraceae
OTU_954	954	Bacteria	Actinobacteria	Actinobacteria	Bifidobacteriales	Bifidobacteriaceae	Bifidobacterium
OTU_955	955	Bacteria	Firmicutes	Clostridia	Clostridiales	Ruminococcaceae	unclassified_Ruminococcaceae
OTU_956	956	Bacteria	Firmicutes	Clostridia	Clostridiales	Ruminococcaceae	unclassified_Ruminococcaceae
OTU_957	957	Bacteria	Firmicutes	Clostridia	Clostridiales	Lachnospiraceae	Blautia
OTU_958	958	Bacteria	Bacteroidetes	Bacteroidia	Bacteroidales	Odoribacteraceae	Butyricimonas
OTU_959	959	Bacteria	Firmicutes	Clostridia	Clostridiales	Ruminococcaceae	Colidextribacter
OTU_960	960	Bacteria	Firmicutes	unclassified_Firmicutes	unclassified_Firmicutes	unclassified_Firmicutes	unclassified_Firmicutes
OTU_961	961	Bacteria	Firmicutes	Clostridia	Clostridiales	unclassified_Clostridiales	unclassified_Clostridiales
OTU_962	962	Bacteria	Firmicutes	Erysipelotrichia	Erysipelotrichales	Erysipelotrichaceae	Massilimicrobiota
OTU_963	963	Bacteria	Firmicutes	Negativicutes	Selenomonadales	Selenomonadaceae	Mitsuokella
OTU_964	964	Bacteria	Bacteroidetes	Bacteroidia	Bacteroidales	Porphyromonadaceae	Parabacteroides
OTU_965	965	Bacteria	Bacteroidetes	Bacteroidia	Bacteroidales	Odoribacteraceae	Butyricimonas
OTU_966	966	Bacteria	Firmicutes	Clostridia	Clostridiales	Ruminococcaceae	Dysosmobacter
OTU_967	967	Bacteria	Firmicutes	Clostridia	Clostridiales	Ruminococcaceae	unclassified_Ruminococcaceae
OTU_968	968	Bacteria	Actinobacteria	Coriobacteriia	Eggerthellales	Eggerthellaceae	unclassified_Eggerthellaceae
OTU_969	969	Bacteria	Firmicutes	Clostridia	Clostridiales	Ruminococcaceae	unclassified_Ruminococcaceae
OTU_970	970	Bacteria	Firmicutes	Clostridia	Clostridiales	unclassified_Clostridiales	unclassified_Clostridiales
OTU_971	971	Bacteria	Firmicutes	Clostridia	Clostridiales	Ruminococcaceae	unclassified_Ruminococcaceae
OTU_972	972	Bacteria	Firmicutes	Clostridia	Clostridiales	Lachnospiraceae	unclassified_Lachnospiraceae
OTU_973	973	Bacteria	Firmicutes	Erysipelotrichia	Erysipelotrichales	Erysipelotrichaceae	Faecalibaculum
OTU_974	974	Bacteria	Actinobacteria	Coriobacteriia	Eggerthellales	Eggerthellaceae	Adlercreutzia
OTU_975	975	Bacteria	Firmicutes	Clostridia	Clostridiales	Ruminococcaceae	unclassified_Ruminococcaceae
OTU_976	976	Bacteria	Firmicutes	Clostridia	Clostridiales	Ruminococcaceae	Acutalibacter
OTU_977	977	Bacteria	Firmicutes	Clostridia	Clostridiales	Ruminococcaceae	unclassified_Ruminococcaceae
OTU_978	978	Bacteria	Firmicutes	Clostridia	Clostridiales	Lachnospiraceae	unclassified_Lachnospiraceae
OTU_979	979	Bacteria	Firmicutes	Clostridia	Clostridiales	Lachnospiraceae	unclassified_Lachnospiraceae
OTU_980	980	Bacteria	unclassified_Bacteria	unclassified_Bacteria	unclassified_Bacteria	unclassified_Bacteria	unclassified_Bacteria
OTU_981	981	Bacteria	unclassified_Bacteria	unclassified_Bacteria	unclassified_Bacteria	unclassified_Bacteria	unclassified_Bacteria
OTU_982	982	Bacteria	Firmicutes	Clostridia	Clostridiales	Lachnospiraceae	unclassified_Lachnospiraceae
OTU_983	983	Bacteria	Firmicutes	Clostridia	Clostridiales	Lachnospiraceae	Fusicatenibacter
OTU_984	984	Bacteria	Firmicutes	Clostridia	Clostridiales	Lachnospiraceae	Mediterraneibacter
OTU_985	985	Bacteria	Firmicutes	Clostridia	Clostridiales	Ruminococcaceae	Anaeromassilibacillus
OTU_986	986	Bacteria	Firmicutes	Clostridia	Clostridiales	Peptoniphilaceae	Peptoniphilus
OTU_987	987	Bacteria	unclassified_Bacteria	unclassified_Bacteria	unclassified_Bacteria	unclassified_Bacteria	unclassified_Bacteria
OTU_988	988	Bacteria	Firmicutes	Clostridia	Clostridiales	unclassified_Clostridiales	unclassified_Clostridiales
OTU_989	989	Bacteria	Firmicutes	Clostridia	Clostridiales	Ruminococcaceae	unclassified_Ruminococcaceae
OTU_990	990	Bacteria	Firmicutes	Clostridia	Clostridiales	Lachnospiraceae	Mediterraneibacter
OTU_991	991	Bacteria	Firmicutes	Clostridia	Clostridiales	Ruminococcaceae	unclassified_Ruminococcaceae
OTU_992	992	Bacteria	Proteobacteria	Betaproteobacteria	Burkholderiales	Sutterellaceae	Sutterella
OTU_993	993	Bacteria	Firmicutes	Clostridia	Clostridiales	Ruminococcaceae	Lawsonibacter
OTU_994	994	Bacteria	unclassified_Bacteria	unclassified_Bacteria	unclassified_Bacteria	unclassified_Bacteria	unclassified_Bacteria
OTU_995	995	Bacteria	Firmicutes	unclassified_Firmicutes	unclassified_Firmicutes	unclassified_Firmicutes	unclassified_Firmicutes
OTU_996	996	Bacteria	Firmicutes	Clostridia	Clostridiales	Lachnospiraceae	Lactonifactor
OTU_997	997	Bacteria	Actinobacteria	Coriobacteriia	Eggerthellales	Eggerthellaceae	unclassified_Eggerthellaceae
OTU_998	998	Bacteria	Firmicutes	Clostridia	Clostridiales	Lachnospiraceae	unclassified_Lachnospiraceae
OTU_999	999	Bacteria	Firmicutes	Clostridia	Clostridiales	Lachnospiraceae	unclassified_Lachnospiraceae
OTU_1000	1000	Bacteria	Firmicutes	Erysipelotrichia	Erysipelotrichales	Erysipelotrichaceae	unclassified_Erysipelotrichaceae
OTU_1001	1001	Bacteria	Firmicutes	Clostridia	Clostridiales	Peptostreptococcaceae	unclassified_Peptostreptococcaceae
OTU_1002	1002	Bacteria	Firmicutes	Clostridia	Clostridiales	Lachnospiraceae	unclassified_Lachnospiraceae
OTU_1003	1003	Bacteria	Firmicutes	Clostridia	Clostridiales	unclassified_Clostridiales	unclassified_Clostridiales
OTU_1004	1004	Bacteria	unclassified_Bacteria	unclassified_Bacteria	unclassified_Bacteria	unclassified_Bacteria	unclassified_Bacteria
OTU_1005	1005	Bacteria	Firmicutes	Clostridia	Clostridiales	Lachnospiraceae	unclassified_Lachnospiraceae
OTU_1006	1006	Bacteria	Firmicutes	Clostridia	Clostridiales	Ruminococcaceae	Monoglobus
OTU_1007	1007	Bacteria	Firmicutes	Clostridia	Clostridiales	Lachnospiraceae	unclassified_Lachnospiraceae
OTU_1008	1008	Bacteria	unclassified_Bacteria	unclassified_Bacteria	unclassified_Bacteria	unclassified_Bacteria	unclassified_Bacteria
OTU_1009	1009	Bacteria	Firmicutes	Clostridia	Clostridiales	Lachnospiraceae	unclassified_Lachnospiraceae
OTU_1010	1010	Bacteria	Firmicutes	Clostridia	Clostridiales	Ruminococcaceae	unclassified_Ruminococcaceae
OTU_1011	1011	Bacteria	Firmicutes	Bacilli	Lactobacillales	Streptococcaceae	Streptococcus
OTU_1012	1012	Bacteria	Firmicutes	Clostridia	Clostridiales	Ruminococcaceae	unclassified_Ruminococcaceae
OTU_1013	1013	Bacteria	unclassified_Bacteria	unclassified_Bacteria	unclassified_Bacteria	unclassified_Bacteria	unclassified_Bacteria

## Sheet: Metadata
Number	SampleID	Strain	Sex	Prep	Sample
1	A.J.0	A/J	Male	HMP	Mice
2	A.J.1	A/J	Male	HMP	Mice
3	C57BL.6J.0	C57BL/6J	Male	HMP	Mice
4	C57BL.6J.1	C57BL/6J	Male	HMP	Mice
5	C.A010.Chr01	C57BL/6J-Chr1<A/J>/NaJ	Male	HMP	Mice
6	C.A011.Chr01	C57BL/6J-Chr1<A/J>/NaJ	Male	HMP	Mice
7	C.A012.Chr01	C57BL/6J-Chr1<A/J>/NaJ	Male	HMP	Mice
8	C.A013.Chr01	C57BL/6J-Chr1<A/J>/NaJ	Male	HMP	Mice
9	C.A020.Chr02	C57BL/6J-Chr2<A/J>/NaJ	Male	HMP	Mice
10	C.A021.Chr02	C57BL/6J-Chr2<A/J>/NaJ	Male	HMP	Mice
11	C.A022.Chr02	C57BL/6J-Chr2<A/J>/NaJ	Male	HMP	Mice
12	C.A023.Chr02	C57BL/6J-Chr2<A/J>/NaJ	Male	HMP	Mice
13	C.A030.Chr03	C57BL/6J-Chr3<A/J>/NaJ	Male	HMP	Mice
14	C.A031.Chr03	C57BL/6J-Chr3<A/J>/NaJ	Male	HMP	Mice
15	C.A032.Chr03	C57BL/6J-Chr3<A/J>/NaJ	Male	HMP	Mice
16	C.A033.Chr03	C57BL/6J-Chr3<A/J>/NaJ	Male	HMP	Mice
17	C.A040.Chr04	C57BL/6J-Chr4<A/J>/NaJ	Male	HMP	Mice
18	C.A041.Chr04	C57BL/6J-Chr4<A/J>/NaJ	Male	HMP	Mice
19	C.A042.Chr04	C57BL/6J-Chr4<A/J>/NaJ	Male	HMP	Mice
20	C.A043.Chr04	C57BL/6J-Chr4<A/J>/NaJ	Male	HMP	Mice
21	C.A050.Chr05	C57BL/6J-Chr5<A/J>/NaJ	Male	HMP	Mice
22	C.A051.Chr05	C57BL/6J-Chr5<A/J>/NaJ	Male	HMP	Mice
23	C.A052.Chr05	C57BL/6J-Chr5<A/J>/NaJ	Male	HMP	Mice
24	C.A053.Chr05	C57BL/6J-Chr5<A/J>/NaJ	Male	HMP	Mice
25	C.A060.Chr06	C57BL/6J-Chr6<A/J>/NaJ	Male	HMP	Mice
26	C.A061.Chr06	C57BL/6J-Chr6<A/J>/NaJ	Male	HMP	Mice
27	C.A062.Chr06	C57BL/6J-Chr6<A/J>/NaJ	Male	HMP	Mice
28	C.A063.Chr06	C57BL/6J-Chr6<A/J>/NaJ	Male	HMP	Mice
29	C.A070.Chr07	C57BL/6J-Chr7<A/J>/NaJ	Male	HMP	Mice
30	C.A071.Chr07	C57BL/6J-Chr7<A/J>/NaJ	Male	HMP	Mice
31	C.A072.Chr07	C57BL/6J-Chr7<A/J>/NaJ	Male	HMP	Mice
32	C.A073.Chr07	C57BL/6J-Chr7<A/J>/NaJ	Male	HMP	Mice
33	C.A080.Chr08	C57BL/6J-Chr8<A/J>/NaJ	Male	HMP	Mice
34	C.A081.Chr08	C57BL/6J-Chr8<A/J>/NaJ	Male	HMP	Mice
35	C.A082.Chr08	C57BL/6J-Chr8<A/J>/NaJ	Male	HMP	Mice
36	C.A083.Chr08	C57BL/6J-Chr8<A/J>/NaJ	Male	HMP	Mice
37	C.A090.Chr09	C57BL/6J-Chr9<A/J>/NaJ	Male	HMP	Mice
38	C.A091.Chr09	C57BL/6J-Chr9<A/J>/NaJ	Male	HMP	Mice
39	C.A092.Chr09	C57BL/6J-Chr9<A/J>/NaJ	Male	HMP	Mice
40	C.A093.Chr09	C57BL/6J-Chr9<A/J>/NaJ	Male	HMP	Mice
41	C.A100.Chr10	C57BL/6J-Chr10<A/J>/NaJ	Male	HMP	Mice
42	C.A101.Chr10	C57BL/6J-Chr10<A/J>/NaJ	Male	HMP	Mice
43	C.A102.Chr10	C57BL/6J-Chr10<A/J>/NaJ	Male	HMP	Mice
44	C.A103.Chr10	C57BL/6J-Chr10<A/J>/NaJ	Male	HMP	Mice
45	C.A110.Chr11	C57BL/6J-Chr11<A/J>/NaJ	Male	HMP	Mice
46	C.A111.Chr11	C57BL/6J-Chr11<A/J>/NaJ	Male	HMP	Mice
47	C.A112.Chr11	C57BL/6J-Chr11<A/J>/NaJ	Male	HMP	Mice
48	C.A113.Chr11	C57BL/6J-Chr11<A/J>/NaJ	Male	HMP	Mice
49	C.A120.Chr12	C57BL/6J-Chr12<A/J>/NaJ	Male	HMP	Mice
50	C.A121.Chr12	C57BL/6J-Chr12<A/J>/NaJ	Male	HMP	Mice
51	C.A122.Chr12	C57BL/6J-Chr12<A/J>/NaJ	Male	HMP	Mice
52	C.A123.Chr12	C57BL/6J-Chr12<A/J>/NaJ	Male	HMP	Mice
53	C.A130.Chr13	C57BL/6J-Chr13<A/J>/NaJ	Male	HMP	Mice
54	C.A131.Chr13	C57BL/6J-Chr13<A/J>/NaJ	Male	HMP	Mice
55	C.A132.Chr13	C57BL/6J-Chr13<A/J>/NaJ	Male	HMP	Mice
56	C.A133.Chr13	C57BL/6J-Chr13<A/J>/NaJ	Male	HMP	Mice
57	C.A140.Chr14	C57BL/6J-Chr14<A/J>/NaJ	Male	HMP	Mice
58	C.A141.Chr14	C57BL/6J-Chr14<A/J>/NaJ	Male	HMP	Mice
59	C.A142.Chr14	C57BL/6J-Chr14<A/J>/NaJ	Male	HMP	Mice
60	C.A143.Chr14	C57BL/6J-Chr14<A/J>/NaJ	Male	HMP	Mice
61	C.A150.Chr15	C57BL/6J-Chr15<A/J>/NaJ	Male	HMP	Mice
62	C.A151.Chr15	C57BL/6J-Chr15<A/J>/NaJ	Male	HMP	Mice
63	C.A152.Chr15	C57BL/6J-Chr15<A/J>/NaJ	Male	HMP	Mice
64	C.A153.Chr15	C57BL/6J-Chr15<A/J>/NaJ	Male	HMP	Mice
65	C.A160.Chr16	C57BL/6J-Chr16<A/J>/NaJ	Male	HMP	Mice
66	C.A161.Chr16	C57BL/6J-Chr16<A/J>/NaJ	Male	HMP	Mice
67	C.A162.Chr16	C57BL/6J-Chr16<A/J>/NaJ	Male	HMP	Mice
68	C.A163.Chr16	C57BL/6J-Chr16<A/J>/NaJ	Male	HMP	Mice
69	C.A170.Chr17	C57BL/6J-Chr17<A/J>/NaJ	Male	HMP	Mice
70	C.A171.Chr17	C57BL/6J-Chr17<A/J>/NaJ	Male	HMP	Mice
71	C.A172.Chr17	C57BL/6J-Chr17<A/J>/NaJ	Male	HMP	Mice
72	C.A173.Chr17	C57BL/6J-Chr17<A/J>/NaJ	Male	HMP	Mice
73	C.A180.Chr18	C57BL/6J-Chr18<A/J>/NaJ	Male	HMP	Mice
74	C.A181.Chr18	C57BL/6J-Chr18<A/J>/NaJ	Male	HMP	Mice
75	C.A182.Chr18	C57BL/6J-Chr18<A/J>/NaJ	Male	HMP	Mice
76	C.A183.Chr18	C57BL/6J-Chr18<A/J>/NaJ	Male	HMP	Mice
77	C.A190.Chr19	C57BL/6J-Chr19<A/J>/NaJ	Male	HMP	Mice
78	C.A191.Chr19	C57BL/6J-Chr19<A/J>/NaJ	Male	HMP	Mice
79	C.A192.Chr19	C57BL/6J-Chr19<A/J>/NaJ	Male	HMP	Mice
80	C.A193.Chr19	C57BL/6J-Chr19<A/J>/NaJ	Male	HMP	Mice
81	C.A200.ChrX	C57BL/6J-ChrX<A/J>/NaJ	Male	HMP	Mice
82	C.A201.ChrX	C57BL/6J-ChrX<A/J>/NaJ	Male	HMP	Mice
83	C.A202.ChrX	C57BL/6J-ChrX<A/J>/NaJ	Male	HMP	Mice
84	C.A203.ChrX	C57BL/6J-ChrX<A/J>/NaJ	Male	HMP	Mice
85	A.J.3	A/J	Male	Rapid	Mice
86	A.J.4	A/J	Male	Rapid	Mice
87	A.J.5	A/J	Male	Rapid	Mice
88	A.J.6	A/J	Male	Rapid	Mice
89	C57BL.6J.3	C57BL/6J	Male	Rapid	Mice
90	C57BL.6J.4	C57BL/6J	Male	Rapid	Mice
91	C57BL.6J.5	C57BL/6J	Male	Rapid	Mice
92	C57BL.6J.6	C57BL/6J	Male	Rapid	Mice
93	C.A015.Chr01	C57BL/6J-Chr1<A/J>/NaJ	Male	Rapid	Mice
94	C.A016.Chr01	C57BL/6J-Chr1<A/J>/NaJ	Male	Rapid	Mice
95	C.A017.Chr01	C57BL/6J-Chr1<A/J>/NaJ	Male	Rapid	Mice
96	C.A025.Chr02	C57BL/6J-Chr2<A/J>/NaJ	Male	Rapid	Mice
97	C.A026.Chr02	C57BL/6J-Chr2<A/J>/NaJ	Male	Rapid	Mice
98	C.A027.Chr02	C57BL/6J-Chr2<A/J>/NaJ	Male	Rapid	Mice
99	C.A035.Chr03	C57BL/6J-Chr3<A/J>/NaJ	Male	Rapid	Mice
100	C.A036.Chr03	C57BL/6J-Chr3<A/J>/NaJ	Male	Rapid	Mice
101	C.A037.Chr03	C57BL/6J-Chr3<A/J>/NaJ	Male	Rapid	Mice
102	C.A045.Chr04	C57BL/6J-Chr4<A/J>/NaJ	Male	Rapid	Mice
103	C.A046.Chr04	C57BL/6J-Chr4<A/J>/NaJ	Male	Rapid	Mice
104	C.A047.Chr04	C57BL/6J-Chr4<A/J>/NaJ	Male	Rapid	Mice
105	C.A055.Chr05	C57BL/6J-Chr5<A/J>/NaJ	Male	Rapid	Mice
106	C.A056.Chr05	C57BL/6J-Chr5<A/J>/NaJ	Male	Rapid	Mice
107	C.A057.Chr05	C57BL/6J-Chr5<A/J>/NaJ	Male	Rapid	Mice
108	C.A065.Chr06	C57BL/6J-Chr6<A/J>/NaJ	Male	Rapid	Mice
109	C.A066.Chr06	C57BL/6J-Chr6<A/J>/NaJ	Male	Rapid	Mice
110	C.A067.Chr06	C57BL/6J-Chr6<A/J>/NaJ	Male	Rapid	Mice
111	C.A075.Chr07	C57BL/6J-Chr7<A/J>/NaJ	Male	Rapid	Mice
112	C.A076.Chr07	C57BL/6J-Chr7<A/J>/NaJ	Male	Rapid	Mice
113	C.A077.Chr07	C57BL/6J-Chr7<A/J>/NaJ	Male	Rapid	Mice
114	C.A085.Chr08	C57BL/6J-Chr8<A/J>/NaJ	Male	Rapid	Mice
115	C.A086.Chr08	C57BL/6J-Chr8<A/J>/NaJ	Male	Rapid	Mice
116	C.A087.Chr08	C57BL/6J-Chr8<A/J>/NaJ	Male	Rapid	Mice
117	C.A095.Chr09	C57BL/6J-Chr9<A/J>/NaJ	Male	Rapid	Mice
118	C.A096.Chr09	C57BL/6J-Chr9<A/J>/NaJ	Male	Rapid	Mice
119	C.A097.Chr09	C57BL/6J-Chr9<A/J>/NaJ	Male	Rapid	Mice
120	C.A105.Chr10	C57BL/6J-Chr10<A/J>/NaJ	Male	Rapid	Mice
121	C.A106.Chr10	C57BL/6J-Chr10<A/J>/NaJ	Male	Rapid	Mice
122	C.A107.Chr10	C57BL/6J-Chr10<A/J>/NaJ	Male	Rapid	Mice
123	C.A115.Chr11	C57BL/6J-Chr11<A/J>/NaJ	Male	Rapid	Mice
124	C.A116.Chr11	C57BL/6J-Chr11<A/J>/NaJ	Male	Rapid	Mice
125	C.A117.Chr11	C57BL/6J-Chr11<A/J>/NaJ	Male	Rapid	Mice
126	C.A125.Chr12	C57BL/6J-Chr12<A/J>/NaJ	Male	Rapid	Mice
127	C.A126.Chr12	C57BL/6J-Chr12<A/J>/NaJ	Male	Rapid	Mice
128	C.A127.Chr12	C57BL/6J-Chr12<A/J>/NaJ	Male	Rapid	Mice
129	C.A135.Chr13	C57BL/6J-Chr13<A/J>/NaJ	Male	Rapid	Mice
130	C.A136.Chr13	C57BL/6J-Chr13<A/J>/NaJ	Male	Rapid	Mice
131	C.A137.Chr13	C57BL/6J-Chr13<A/J>/NaJ	Male	Rapid	Mice
132	C.A145.Chr14	C57BL/6J-Chr14<A/J>/NaJ	Male	Rapid	Mice
133	C.A146.Chr14	C57BL/6J-Chr14<A/J>/NaJ	Male	Rapid	Mice
134	C.A147.Chr14	C57BL/6J-Chr14<A/J>/NaJ	Male	Rapid	Mice
135	C.A155.Chr15	C57BL/6J-Chr15<A/J>/NaJ	Male	Rapid	Mice
136	C.A156.Chr15	C57BL/6J-Chr15<A/J>/NaJ	Male	Rapid	Mice
137	C.A157.Chr15	C57BL/6J-Chr15<A/J>/NaJ	Male	Rapid	Mice
138	C.A165.Chr16	C57BL/6J-Chr16<A/J>/NaJ	Male	Rapid	Mice
139	C.A166.Chr16	C57BL/6J-Chr16<A/J>/NaJ	Male	Rapid	Mice
140	C.A167.Chr16	C57BL/6J-Chr16<A/J>/NaJ	Male	Rapid	Mice
141	C.A175.Chr17	C57BL/6J-Chr17<A/J>/NaJ	Male	Rapid	Mice
142	C.A176.Chr17	C57BL/6J-Chr17<A/J>/NaJ	Male	Rapid	Mice
143	C.A177.Chr17	C57BL/6J-Chr17<A/J>/NaJ	Male	Rapid	Mice
144	C.A185.Chr18	C57BL/6J-Chr18<A/J>/NaJ	Male	Rapid	Mice
145	C.A186.Chr18	C57BL/6J-Chr18<A/J>/NaJ	Male	Rapid	Mice
146	C.A187.Chr18	C57BL/6J-Chr18<A/J>/NaJ	Male	Rapid	Mice
147	C.A195.Chr19	C57BL/6J-Chr19<A/J>/NaJ	Male	Rapid	Mice
148	C.A196.Chr19	C57BL/6J-Chr19<A/J>/NaJ	Male	Rapid	Mice
149	C.A197.Chr19	C57BL/6J-Chr19<A/J>/NaJ	Male	Rapid	Mice
150	C.A205.ChrX	C57BL/6J-ChrX<A/J>/NaJ	Male	Rapid	Mice
151	C.A206.ChrX	C57BL/6J-ChrX<A/J>/NaJ	Male	Rapid	Mice
152	C.A207.ChrX	C57BL/6J-ChrX<A/J>/NaJ	Male	Rapid	Mice
153	A.J.7	A/J	Male	Rapid	Mice
154	A.J.8	A/J	Male	Rapid	Mice
155	A.J.9	A/J	Male	Rapid	Mice
156	A.J.2	A/J	Male	Rapid	Mice
157	C57BL.6J.7	C57BL/6J	Male	Rapid	Mice
158	C57BL.6J.8	C57BL/6J	Male	Rapid	Mice
159	C57BL.6J.9	C57BL/6J	Male	Rapid	Mice
160	C57BL.6J.2	C57BL/6J	Male	Rapid	Mice
161	C.A018.Chr01	C57BL/6J-Chr1<A/J>/NaJ	Male	Rapid	Mice
162	C.A019.Chr01	C57BL/6J-Chr1<A/J>/NaJ	Male	Rapid	Mice
163	C.A014.Chr01	C57BL/6J-Chr1<A/J>/NaJ	Male	Rapid	Mice
164	C.A028.Chr02	C57BL/6J-Chr2<A/J>/NaJ	Male	Rapid	Mice
165	C.A029.Chr02	C57BL/6J-Chr2<A/J>/NaJ	Male	Rapid	Mice
166	C.A024.Chr02	C57BL/6J-Chr2<A/J>/NaJ	Male	Rapid	Mice
167	C.A038.Chr03	C57BL/6J-Chr3<A/J>/NaJ	Male	Rapid	Mice
168	C.A039.Chr03	C57BL/6J-Chr3<A/J>/NaJ	Male	Rapid	Mice
169	C.A034.Chr03	C57BL/6J-Chr3<A/J>/NaJ	Male	Rapid	Mice
170	C.A048.Chr04	C57BL/6J-Chr4<A/J>/NaJ	Male	Rapid	Mice
171	C.A049.Chr04	C57BL/6J-Chr4<A/J>/NaJ	Male	Rapid	Mice
172	C.A044.Chr04	C57BL/6J-Chr4<A/J>/NaJ	Male	Rapid	Mice
173	C.A058.Chr05	C57BL/6J-Chr5<A/J>/NaJ	Male	Rapid	Mice
174	C.A059.Chr05	C57BL/6J-Chr5<A/J>/NaJ	Male	Rapid	Mice
175	C.A054.Chr05	C57BL/6J-Chr5<A/J>/NaJ	Male	Rapid	Mice
176	C.A068.Chr06	C57BL/6J-Chr6<A/J>/NaJ	Male	Rapid	Mice
177	C.A069.Chr06	C57BL/6J-Chr6<A/J>/NaJ	Male	Rapid	Mice
178	C.A064.Chr06	C57BL/6J-Chr6<A/J>/NaJ	Male	Rapid	Mice
179	C.A078.Chr07	C57BL/6J-Chr7<A/J>/NaJ	Male	Rapid	Mice
180	C.A079.Chr07	C57BL/6J-Chr7<A/J>/NaJ	Male	Rapid	Mice
181	C.A074.Chr07	C57BL/6J-Chr7<A/J>/NaJ	Male	Rapid	Mice
182	C.A088.Chr08	C57BL/6J-Chr8<A/J>/NaJ	Male	Rapid	Mice
183	C.A089.Chr08	C57BL/6J-Chr8<A/J>/NaJ	Male	Rapid	Mice
184	C.A084.Chr08	C57BL/6J-Chr8<A/J>/NaJ	Male	Rapid	Mice
185	C.A098.Chr09	C57BL/6J-Chr9<A/J>/NaJ	Male	Rapid	Mice
186	C.A099.Chr09	C57BL/6J-Chr9<A/J>/NaJ	Male	Rapid	Mice
187	C.A094.Chr09	C57BL/6J-Chr9<A/J>/NaJ	Male	Rapid	Mice
188	C.A108.Chr10	C57BL/6J-Chr10<A/J>/NaJ	Male	Rapid	Mice
189	C.A109.Chr10	C57BL/6J-Chr10<A/J>/NaJ	Male	Rapid	Mice
190	C.A104.Chr10	C57BL/6J-Chr10<A/J>/NaJ	Male	Rapid	Mice
191	C.A118.Chr11	C57BL/6J-Chr11<A/J>/NaJ	Male	Rapid	Mice
192	C.A119.Chr11	C57BL/6J-Chr11<A/J>/NaJ	Male	Rapid	Mice
193	C.A114.Chr11	C57BL/6J-Chr11<A/J>/NaJ	Male	Rapid	Mice
194	C.A128.Chr12	C57BL/6J-Chr12<A/J>/NaJ	Male	Rapid	Mice
195	C.A129.Chr12	C57BL/6J-Chr12<A/J>/NaJ	Male	Rapid	Mice
196	C.A124.Chr12	C57BL/6J-Chr12<A/J>/NaJ	Male	Rapid	Mice
197	C.A138.Chr13	C57BL/6J-Chr13<A/J>/NaJ	Male	Rapid	Mice
198	C.A139.Chr13	C57BL/6J-Chr13<A/J>/NaJ	Male	Rapid	Mice
199	C.A134.Chr13	C57BL/6J-Chr13<A/J>/NaJ	Male	Rapid	Mice
200	C.A148.Chr14	C57BL/6J-Chr14<A/J>/NaJ	Male	Rapid	Mice
201	C.A149.Chr14	C57BL/6J-Chr14<A/J>/NaJ	Male	Rapid	Mice
202	C.A144.Chr14	C57BL/6J-Chr14<A/J>/NaJ	Male	Rapid	Mice
203	C.A158.Chr15	C57BL/6J-Chr15<A/J>/NaJ	Male	Rapid	Mice
204	C.A159.Chr15	C57BL/6J-Chr15<A/J>/NaJ	Male	Rapid	Mice
205	C.A154.Chr15	C57BL/6J-Chr15<A/J>/NaJ	Male	Rapid	Mice
206	C.A168.Chr16	C57BL/6J-Chr16<A/J>/NaJ	Male	Rapid	Mice
207	C.A169.Chr16	C57BL/6J-Chr16<A/J>/NaJ	Male	Rapid	Mice
208	C.A164.Chr16	C57BL/6J-Chr16<A/J>/NaJ	Male	Rapid	Mice
209	C.A178.Chr17	C57BL/6J-Chr17<A/J>/NaJ	Male	Rapid	Mice
210	C.A179.Chr17	C57BL/6J-Chr17<A/J>/NaJ	Male	Rapid	Mice
211	C.A174.Chr17	C57BL/6J-Chr17<A/J>/NaJ	Male	Rapid	Mice
212	C.A188.Chr18	C57BL/6J-Chr18<A/J>/NaJ	Male	Rapid	Mice
213	C.A189.Chr18	C57BL/6J-Chr18<A/J>/NaJ	Male	Rapid	Mice
214	C.A184.Chr18	C57BL/6J-Chr18<A/J>/NaJ	Male	Rapid	Mice
215	C.A198.Chr19	C57BL/6J-Chr19<A/J>/NaJ	Male	Rapid	Mice
216	C.A199.Chr19	C57BL/6J-Chr19<A/J>/NaJ	Male	Rapid	Mice
217	C.A194.Chr19	C57BL/6J-Chr19<A/J>/NaJ	Male	Rapid	Mice
218	C.A208.ChrX	C57BL/6J-ChrX<A/J>/NaJ	Male	Rapid	Mice
219	C.A209.ChrX	C57BL/6J-ChrX<A/J>/NaJ	Male	Rapid	Mice
220	C.A204.ChrX	C57BL/6J-ChrX<A/J>/NaJ	Male	Rapid	Mice
221	H.Cancer.00	Cancer	None	Rapid	Human
222	H.Cancer.10	Cancer	None	Rapid	Human
223	H.Cancer.20	Cancer	None	Rapid	Human
224	H.Cancer.30	Cancer	None	Rapid	Human
225	H.Cancer.40	Cancer	None	Rapid	Human
226	H.Cancer.50	Cancer	None	Rapid	Human
227	H.Cancer.60	Cancer	None	Rapid	Human
228	H.Cancer.70	Cancer	None	Rapid	Human
229	H.Cancer.80	Cancer	None	Rapid	Human
230	H.Cancer.90	Cancer	None	Rapid	Human
231	H.Control.00	Normal	None	Rapid	Human
232	H.Control.10	Normal	None	Rapid	Human
233	H.Control.20	Normal	None	Rapid	Human
234	H.Control.30	Normal	None	Rapid	Human
235	H.Control.40	Normal	None	Rapid	Human
236	H.Control.50	Normal	None	Rapid	Human
237	H.Control.60	Normal	None	Rapid	Human
238	H.Control.70	Normal	None	Rapid	Human
239	H.Control.80	Normal	None	Rapid	Human
240	H.Control.90	Normal	None	Rapid	Human
241	H.Cancer.01	Cancer	None	HMP	Human
242	H.Cancer.11	Cancer	None	HMP	Human
243	H.Cancer.21	Cancer	None	HMP	Human
244	H.Cancer.31	Cancer	None	HMP	Human
245	H.Cancer.41	Cancer	None	HMP	Human
246	H.Cancer.51	Cancer	None	HMP	Human
247	H.Cancer.61	Cancer	None	HMP	Human
248	H.Cancer.71	Cancer	None	HMP	Human
249	H.Cancer.81	Cancer	None	HMP	Human
250	H.Cancer.91	Cancer	None	HMP	Human
251	H.Control.01	Normal	None	HMP	Human
252	H.Control.11	Normal	None	HMP	Human
253	H.Control.21	Normal	None	HMP	Human
254	H.Control.31	Normal	None	HMP	Human
255	H.Control.41	Normal	None	HMP	Human
256	H.Control.51	Normal	None	HMP	Human
257	H.Control.61	Normal	None	HMP	Human
258	H.Control.71	Normal	None	HMP	Human
259	H.Control.81	Normal	None	HMP	Human
260	H.Control.91	Normal	None	HMP	Human
